# Supplementary material for: The time course of molecular acclimation to seawater in a euryhaline fish
Source: Sci Rep. 2021 Sep 13;11:18127. doi: 10.1038/s41598-021-97295-3 (PMC8438076; doi:10.1038/s41598-021-97295-3)
Supplement: Supplementary file 1 — Supplementary Tables. [file 41598_2021_97295_MOESM1_ESM.xlsx]

## Sheet: Suppl. Table 1
Supplementary Table 1. Aphanius dispar collection site properties
Site	Coordinates	Temperature	Salinity	O2	pH
Desert pond	22°47'46.96" N, 39°16'59.78" E	31,6°C	1,45 ppt	4,35 ppm	8,31
Coastal lagoon	22°24'45.50'' N, 39°8'11.06'' E	20,9°C	43,49 ppt	3,93 ppm	8,37

## Sheet: Suppl. Table 2
Supplementary Table 2. Experimental set-up water parameters. DP stands for desert pond-like set-up, RS for Red Sea-like set-up, Temp (C) for Temperature in °C, DO for Dissolved Oxygen
Date	DP/RS	Temp (C)	DO (%)	DO (mg/L)	Salinity (ppt)	pH
2016-10-10	DP	26.4	75.7	5.86	1.85	8.21
2016-10-10	RS	26.3	68.2	4.34	42.69	8.03
2016-11-10	DP	26.1	70.8	5.63	1.88	8.24
2016-11-10	RS	26.1	64.2	4.02	43	8.14
2016-12-10	DP	26	64.4	5.14	1.87	8.16
2016-12-10	RS	25.9	62.2	3.96	43.08	8.11
13/10/16	DP	26.2	67.4	5.4	1.95	8.62
13/10/16	RS	26	62.7	3.92	43.04	8.06
14/10/16	DP	26.2	71	5.7	1.93	8.57
14/10/16	RS	25.7	64.5	4.1	43.19	8.18
15/10/16	DP	26	72.7	5.84	1.88	8.68
15/10/16	RS	26	63.3	4.02	43.29	8.23
16/10/16	DP	26	77.4	6.2	1.89	8.56
16/10/16	RS	25.9	68	4.26	42.72	8.17
17/10/16	DP	26.2	56.3	4.45	1.75	8.36
17/10/16	RS	26.4	65.4	4.19	42.88	8.16
18/10/16	DP	25.9	73.6	5.91	1.87	8.42
18/10/16	RS	25.9	59.7	3.8	43.23	8.17
19/10/16	DP	26	75.7	6.2	1.88	8.55
19/10/16	RS	25.9	60.1	3.85	42.24	8.23
20/10/16	DP	25.8	72.2	5.97	1.9	8.69
20/10/16	RS	25.9	68.9	4.44	42.54	8.13
21/10/16	DP	25.9	63.1	5.03	1.95	8.68
21/10/16	RS	25.8	71.4	4.58	42.59	8.27
22/10/16	DP	25.8	72.8	5.9	1.9	8.5
22/10/16	RS	26	74.4	4.7	42.5	8.17
23/10/16	DP	25.7	65.3	3.26	1.91	8.57
23/10/16	RS	26	81.3	5.19	42.5	8.21
24/10/16	DP	25.7	73.7	5.92	1.92	8.54
24/10/16	RS	25.9	65.9	4.3	42.79	8.25
25/10/16	DP	26	65.8	5.28	1.99	8.61
25/10/16	RS	26	66.7	4.26	42.69	8.24
26/10/16	DP	25.9	72.8	5.72	1.99	8.5
26/10/16	RS	26	61.7	3.92	42.82	8.24
27/10/16	DP	26.1	73.9	5.92	2.02	8.45
27/10/16	RS	25.8	70.3	4.49	42.92	8.15
28/10/16	DP	25.8	59.6	4.71	1.98	8.29
28/10/16	RS	25.9	59.7	3.85	42.18	8.16
29/10/16	DP	26.1	64.4	5.16	1.99	8.4
29/10/16	RS	25.8	68.8	4.41	42.33	8.18
30/10/16	DP	25.8	59.7	4.84	1.95	8.55
30/10/16	RS	25.8	70.7	6.48	41.85	8.18
31/10/16	DP	26	72.3	5.74	1.92	8.22
31/10/16	RS	25.7	64.9	4.13	41.89	8.12
AVERAGE	DP	25.9818	69.1182	5.44455	1.91682	8.47136
	RS	25.9409	66.5	4.32773	42.68	8.17182
		0.0260541

## Sheet: Suppl. Table 3
Supplementary Table 3. Sample characteristics and sequencing information. DP stands for Desert Pond, RS for Red Sea
Sample	#	Time Point	Replicate #	Sex	Length (cm)	Raw Reads	Raw read %GC	Reads retained after trimming	Reads dropped	Trimmed read %GC	Biosample accession
DP_Rep1	C2	0- control	Biological replicate 1	F	4.4	32576650	49.5	9288984	23287666	48.5	SAMN18819761
DP_Rep2	C4	0- control	Biological replicate 2	F	4.1	30771939	46	20041068	10730871	45.5	SAMN18819762
DP_Rep3	C6	0- control	Biological replicate 3	M	5.2	66334035	49	40358940	25975095	48.5	SAMN18819763
DP_Rep4	C8	0- control	Biological replicate 4	M	4.1	34842697	47	22690536	12152161	46.5	SAMN18819764
DP_Rep5	C12	0- control	Biological replicate 5	F	3.7	28607464	47	17525885	11081579	46.5	SAMN18819765
RS_Rep1	C1	0- control	Biological replicate 1	F	4.9	59071066	48.5	36581333	22489733	48	SAMN18819755
RS_Rep2	C3	0- control	Biological replicate 2	F	4.7	28329968	46.5	16335488	11994480	46	SAMN18819756
RS_Rep3	C5	0- control	Biological replicate 3	M	4.6	32313676	47	21304020	11009656	46.5	SAMN18819757
RS_Rep4	C7	0- control	Biological replicate 4	F	4.7	51782003	48.5	21470796	30311207	48	SAMN18819758
RS_Rep5	C9	0- control	Biological replicate 5	M	5.3	32094436	47.5	22044152	10050284	47.5	SAMN18819759
RS_Rep6	C11	0- control	Biological replicate 6	F	5.6	33094914	47.5	22254013	10840901	47.5	SAMN18819760
6h_Rep1	X15	6 hours	Biological replicate 1	F	3.6	60433444	50	36021157	24412287	49.5	SAMN18819766
6h_Rep2	X19	6 hours	Biological replicate 2	F	5	34522578	45.5	22385466	12137112	45	SAMN18819767
6h_Rep3	X21	6 hours	Biological replicate 3	F	4.1	33124477	48	18712891	14411586	47.5	SAMN18819768
6h_Rep4	X23	6 hours	Biological replicate 4	F	4.2	60090497	47	35814983	24275514	46.5	SAMN18819769
24h_Rep1	Y27	24 hours	Biological replicate 1	F	2.8	33170023	47	21756379	11413644	46.5	SAMN18819770
24h_Rep2	Y31	24 hours	Biological replicate 2	F	4.8	41077369	48	27036057	14041312	47.5	SAMN18819771
24h_Rep3	Y33	24 hours	Biological replicate 3	F	5	52650357	47	30865816	21784541	46.5	SAMN18819772
24h_Rep4	Y35	24 hours	Biological replicate 4	M	4.7	31360356	47.5	19566509	11793847	47.5	SAMN18819773
24h_Rep5	Y37	24 hours	Biological replicate 5	F	4.3	34132616	47.5	19473681	14658935	47.5	SAMN18819774
72h_Rep1	H41	72 hours	Biological replicate 1	F	4.9	31551291	47	19818111	11733180	46.5	SAMN18819775
72h_Rep2	H43	72 hours	Biological replicate 2	F	3.3	44785462	48.5	31024886	13760576	47.5	SAMN18819776
72h_Rep3	H45	72 hours	Biological replicate 3	F	4.2	55663417	47	33077569	22585848	46.5	SAMN18819777
72h_Rep4	H47	72 hours	Biological replicate 4	M	3.3	33996706	48	22439563	11557143	47.5	SAMN18819778
72h_Rep5	H49	72 hours	Biological replicate 5	F	4	29531631	47.5	19901578	9630053	46.5	SAMN18819779
7d_Rep1	K53	7 days	Biological replicate 1	F	4.5	51389878	46	27337515	24052363	45.5	SAMN18819780
7d_Rep2	K57	7 days	Biological replicate 2	F	3.5	35489682	47.5	23599408	11890274	47.5	SAMN18819781
7d_Rep3	K59	7 days	Biological replicate 3	F	4.1	64460921	47.5	39908673	24552248	47.5	SAMN18819782
21d_Rep1	Z63	21 days	Biological replicate 1	F	4.4	37598119	46.5	23864437	13733682	46.5	SAMN18819783
21d_Rep2	Z65	21 days	Biological replicate 2	M	4.9	68460638	49.5	34376495	34084143	48.5	SAMN18819784
21d_Rep3	Z69	21 days	Biological replicate 3	F	4	34389288	48	22431228	11958060	47.5	SAMN18819785
21d_Rep4	Z71	21 days	Biological replicate 4	M	4.3	32772015	46.5	21397556	11374459	46.5	SAMN18819786
21d_Rep5	Z75	21 days	Biological replicate 5	F	5	50009466	47	26734846	23274620	47	SAMN18819787
Total raw reads	1380479079
Total reads retained after trimming	827440019
Total reads reatined after trimming and correction	808850879
Raw reads
R1							R2
Per base sequence quality							Per base sequence quality
#Base	Mean	Median	Lower Quartile	Upper Quartile	10th Percentile	90th Percentile	#Base	Mean	Median	Lower Quartile	Upper Quartile	10th Percentile	90th Percentile
1	31.2377	32	32	32	32	32	1	30.249	32	32	32	27	32
2	31.5643	32	32	32	32	32	2	29.5308	32	27	32	22	32
3	35.4211	37	37	37	32	37	3	33.7342	37	32	37	22	37
4	36.2369	37	37	37	37	37	4	35.1562	37	37	37	32	37
5	36.543	37	37	37	37	37	5	35.5789	37	37	37	32	37
6	40.7541	42	42	42	37	42	6	39.1181	42	37	42	32	42
7	40.8517	42	42	42	37	42	7	39.2513	42	37	42	32	42
8	41.025	42	42	42	37	42	8	39.7157	42	42	42	37	42
9	41.0459	42	42	42	37	42	9	39.6921	42	42	42	32	42
10-14	41.1691	42	42	42	37	42	10-14	39.8754	42	42	42	37	42
15-19	41.1402	42	42	42	37	42	15-19	39.8929	42	42	42	37	42
20-24	41.0975	42	42	42	37	42	20-24	39.9069	42	42	42	37	42
25-29	40.9528	42	42	42	37	42	25-29	39.7924	42	42	42	36	42
30-34	40.8694	42	42	42	37	42	30-34	39.7215	42	42	42	37	42
35-39	40.8313	42	42	42	37	42	35-39	39.6913	42	42	42	35	42
40-44	40.7609	42	42	42	37	42	40-44	39.5861	42	42	42	33	42
45-49	40.6626	42	42	42	37	42	45-49	39.4145	42	42	42	32	42
50-54	40.4892	42	42	42	37	42	50-54	39.2982	42	42	42	32	42
55-59	40.2674	42	42	42	37	42	55-59	39.2355	42	42	42	32	42
60-64	40.0663	42	42	42	37	42	60-64	39.1123	42	40	42	32	42
65-69	39.9164	42	42	42	37	42	65-69	39.0092	42	37	42	32	42
70-74	39.8253	42	42	42	37	42	70-74	38.8619	42	37	42	32	42
75-79	39.4266	42	40	42	35	42	75-79	38.2964	42	37	42	31	42
80-84	39.923	42	42	42	37	42	80-84	38.825	42	37	42	32	42
85-89	39.9706	42	42	42	37	42	85-89	38.7145	42	37	42	32	42
90-94	39.9131	42	42	42	37	42	90-94	38.4775	42	37	42	32	42
95-99	39.8938	42	42	42	37	42	95-99	38.3036	42	37	42	32	42
100-104	39.857	42	42	42	37	42	100-104	37.9781	42	37	42	28	42
105-109	39.7537	42	42	42	37	42	105-109	37.5811	42	37	42	27	42
110-114	39.6506	42	42	42	33	42	110-114	37.3361	42	37	42	27	42
115-119	39.4304	42	42	42	32	42	115-119	36.8833	42	37	42	24	42
120-124	39.1471	42	37	42	32	42	120-124	36.3897	42	33	42	22	42
125-129	38.8528	42	37	42	32	42	125-129	35.8179	42	32	42	22	42
130-134	38.5483	42	37	42	32	42	130-134	35.2984	37	32	42	22	42
135-139	38.1803	42	37	42	31	42	135-139	34.7102	37	32	42	22	42
140-144	37.6476	42	37	42	27	42	140-144	34.067	37	30	42	15.4	42
145-149	37.0681	42	37	42	27	42	145-149	33.3361	37	27	42	11	42
150-151	36.451	42	34.5	42	24.5	42	150-151	32.4551	37	27	42	11	42
Per sequence quality scores							Per sequence quality scores
#Quality	Count						#Quality	Count
2	0						2	588722
3	0						3	52610
4	0						4	45128
5	0						5	51304
6	0						6	53809
7	1						7	60746
8	2						8	66622
9	3						9	67025
10	22						10	74849
11	485						11	120675
12	1465						12	167810
13	2641						13	234882
14	4794						14	375355
15	10357						15	635548
16	27158						16	1017954
17	69405						17	1483781
18	151060						18	2044025
19	299032						19	2713331
20	517060						20	3495621
21	794363						21	4370981
22	1126733						22	5352361
23	1526584						23	6456537
24	1996066						24	7795472
25	2645174						25	9313689
26	3517355						26	10598476
27	4167156						27	12318201
28	5169240						28	14415572
29	6539174						29	16935661
30	8320325						30	19957722
31	10624506						31	23678888
32	13601933						32	28379224
33	17532661						33	34456076
34	22881352						34	42539656
35	30509371						35	53651606
36	41889816						36	69518548
37	59979069						37	93270530
38	91065948						38	130425369
39	152380290						39	191721592
40	315892811						40	300141291
41	587235667						41	291831830
Trimmed reads
R1							R2
Per base sequence quality							Per base sequence quality
#Base	Mean	Median	Lower Quartile	Upper Quartile	10th Percentile	90th Percentile	#Base	Mean	Median	Lower Quartile	Upper Quartile	10th Percentile	90th Percentile
1	41.4559	42	42	42	42	42	1	40.738	42	42	42	37	42
2	41.477	42	42	42	42	42	2	40.8177	42	42	42	37	42
3	41.4712	42	42	42	42	42	3	40.7744	42	42	42	37	42
4	41.4712	42	42	42	42	42	4	40.7021	42	42	42	37	42
5	41.4635	42	42	42	42	42	5	40.8195	42	42	42	37	42
6	41.4727	42	42	42	42	42	6	40.7543	42	42	42	37	42
7	41.458	42	42	42	42	42	7	40.8647	42	42	42	37	42
8	41.4352	42	42	42	42	42	8	40.821	42	42	42	37	42
9	41.4412	42	42	42	42	42	9	40.8228	42	42	42	37	42
10-14	41.4267	42	42	42	42	42	10-14	40.8456	42	42	42	37	42
15-19	41.3707	42	42	42	42	42	15-19	40.7593	42	42	42	37	42
20-24	41.34	42	42	42	42	42	20-24	40.6937	42	42	42	37	42
25-29	41.3272	42	42	42	42	42	25-29	40.6752	42	42	42	37	42
30-34	41.2798	42	42	42	42	42	30-34	40.6156	42	42	42	37	42
35-39	41.225	42	42	42	40	42	35-39	40.499	42	42	42	37	42
40-44	41.1488	42	42	42	37	42	40-44	40.4288	42	42	42	37	42
45-49	41.054	42	42	42	37	42	45-49	40.393	42	42	42	37	42
50-54	40.9641	42	42	42	37	42	50-54	40.2857	42	42	42	37	42
55-59	40.8708	42	42	42	37	42	55-59	40.2269	42	42	42	37	42
60-64	40.7958	42	42	42	37	42	60-64	40.1288	42	42	42	37	42
65-69	40.4057	42	41	42	37	42	65-69	39.6037	42	40	42	35	42
70-74	40.7869	42	42	42	37	42	70-74	40.1017	42	42	42	37	42
75-79	40.8154	42	42	42	37	42	75-79	40.0639	42	42	42	37	42
80-84	40.7697	42	42	42	37	42	80-84	39.9112	42	42	42	37	42
85-89	40.7663	42	42	42	37	42	85-89	39.8209	42	42	42	35	42
90-94	40.7471	42	42	42	37	42	90-94	39.6007	42	37	42	32	42
95-99	40.6766	42	42	42	37	42	95-99	39.3292	42	37	42	32	42
100-104	40.607	42	42	42	37	42	100-104	39.2101	42	37	42	32	42
105-109	40.4383	42	42	42	37	42	105-109	38.914	42	37	42	32	42
110-114	40.2303	42	42	42	37	42	110-114	38.5878	42	37	42	32	42
115-119	40.0359	42	42	42	37	42	115-119	38.2105	42	37	42	32	42
120-124	39.8334	42	38	42	37	42	120-124	37.9525	42	37	42	29	42
125-129	39.5607	42	37	42	32	42	125-129	37.6263	42	37	42	27	42
130-134	39.1406	42	37	42	32	42	130-134	37.2608	42	35	42	27	42
135-139	38.748	42	37	42	32	42	135-139	36.8402	40	32	42	27	42
140-141	38.5174	42	37	42	32	42	140-141	36.6134	37	32	42	27	42
Per sequence quality scores							Per sequence quality scores
#Quality	Count						#Quality	Count
25	0						25	1
26	3						26	35
27	57						27	731
28	534						28	7277
29	4445						29	49014
30	26151						30	236991
31	116428						31	882408
32	415470						32	2653019
33	1227963						33	6625742
34	3089636						34	14112485
35	6831671						35	26324072
36	13734001						36	44020970
37	26192557						37	67778150
38	49123575						38	98433206
39	92762751						39	138627565
40	184314892						40	194242655
41	437925602						41	231160431
42	11674283						42	2285267
Trimmed and corrected reads
R1							R2
Per base sequence quality							Per base sequence quality
#Base	Mean	Median	Lower Quartile	Upper Quartile	10th Percentile	90th Percentile	#Base	Mean	Median	Lower Quartile	Upper Quartile	10th Percentile	90th Percentile
1	41.4535	42	42	42	42	42	1	40.73	42	42	42	37	42
2	41.4746	42	42	42	42	42	2	40.8101	42	42	42	37	42
3	41.4689	42	42	42	42	42	3	40.7667	42	42	42	37	42
4	41.4689	42	42	42	42	42	4	40.6944	42	42	42	37	42
5	41.4612	42	42	42	42	42	5	40.8119	42	42	42	37	42
6	41.4705	42	42	42	42	42	6	40.7467	42	42	42	37	42
7	41.4557	42	42	42	42	42	7	40.8574	42	42	42	37	42
8	41.4327	42	42	42	42	42	8	40.8135	42	42	42	37	42
9	41.4388	42	42	42	42	42	9	40.8153	42	42	42	37	42
10-14	41.4242	42	42	42	42	42	10-14	40.838	42	42	42	37	42
15-19	41.3681	42	42	42	42	42	15-19	40.7513	42	42	42	37	42
20-24	41.3373	42	42	42	42	42	20-24	40.6853	42	42	42	37	42
25-29	41.3243	42	42	42	42	42	25-29	40.6666	42	42	42	37	42
30-34	41.2767	42	42	42	42	42	30-34	40.6067	42	42	42	37	42
35-39	41.2216	42	42	42	40	42	35-39	40.49	42	42	42	37	42
40-44	41.1454	42	42	42	37	42	40-44	40.4193	42	42	42	37	42
45-49	41.0506	42	42	42	37	42	45-49	40.3834	42	42	42	37	42
50-54	40.9607	42	42	42	37	42	50-54	40.2754	42	42	42	37	42
55-59	40.8673	42	42	42	37	42	55-59	40.2163	42	42	42	37	42
60-64	40.7918	42	42	42	37	42	60-64	40.1178	42	42	42	37	42
65-69	40.4009	42	41	42	37	42	65-69	39.5914	42	40	42	35	42
70-74	40.7823	42	42	42	37	42	70-74	40.0908	42	42	42	37	42
75-79	40.8109	42	42	42	37	42	75-79	40.0526	42	42	42	37	42
80-84	40.7648	42	42	42	37	42	80-84	39.899	42	42	42	37	42
85-89	40.7615	42	42	42	37	42	85-89	39.8081	42	41	42	35	42
90-94	40.7423	42	42	42	37	42	90-94	39.5869	42	37	42	32	42
95-99	40.6716	42	42	42	37	42	95-99	39.3141	42	37	42	32	42
100-104	40.6019	42	42	42	37	42	100-104	39.1945	42	37	42	32	42
105-109	40.4326	42	42	42	37	42	105-109	38.8977	42	37	42	32	42
110-114	40.2242	42	42	42	37	42	110-114	38.5706	42	37	42	32	42
115-119	40.0294	42	42	42	37	42	115-119	38.1918	42	37	42	32	42
120-124	39.827	42	38	42	37	42	120-124	37.9326	42	37	42	28	42
125-129	39.5544	42	37	42	32	42	125-129	37.6063	42	37	42	27	42
130-134	39.1345	42	37	42	32	42	130-134	37.2425	42	35	42	27	42
135-139	38.7426	42	37	42	32	42	135-139	36.8305	40	32	42	27	42
140-141	38.5118	42	37	42	32	42	140-141	36.5975	37	32	42	27	42
Per sequence quality scores							Per sequence quality scores
#Quality	Count						#Quality	Count
25	0						25	1
26	3						26	34
27	54						27	717
28	521						28	7171
29	4354						29	48390
30	25706						30	234016
31	114445						31	871215
32	408718						32	2620097
33	1208544						33	6542404
34	3042132						34	13930096
35	6725012						35	25967902
36	13515098						36	43393141
37	25758159						37	66731968
38	48264729						38	96761154
39	91005538						39	135956067
40	180455644						40	189759231
41	427021401						41	223834565
42	11300821						42	2192710

## Sheet: Suppl. Table 4
Supplementary Table 4. Assembly metrics
Assembly step	Trinity metrics																			Transrate metrics													BUSCO metrics						Read representation %
	Total Trinity transcripts	Total Trinity "genes"	GC %	Stats based on ALL transcript contigs								Stats based on ONLY LONGEST ISOFORM per 'GENE'								Smallest contig (bp)	Largest contig (bp)	Contigs < 200	Contigs > 1k	Contigs > 10k	Contigs with ORF	Mean ORF %	N90 (bp)	N70 (bp)	N50 (bp)	N30 (bp)	N10 (bp)	Good contigs	lineage_dataset	Complete %	Complete single-copy %	Complete duplicated %	Fragmented %	Missing %	aligned concordantly 0 times	aligned concordantly exactly 1 time	aligned concordantly >1 times	aligned discordantly 1 time	aligned 0 times	aligned exactly 1 time	aligned >1 times	overall alignment rate
				N10 (bp)	N20 (bp)	N30 (bp)	N40 (bp)	N50 (bp)	Median length (bp)	Average length (bp)	Total assembled bases	N10 (bp)	N20 (bp)	N30 (bp)	N40 (bp)	N50 (bp)	Median length (bp)	Average length (bp)	Total assembled bases
Raw	650824	401062	44.36	4415	3133	2354	1765	1275	346	702.46	457177547	4033	2631	1751	1143	753	304	551.33	221116345	201	37796	0	116399	222	102832	50.74	260	558	1275	2354	4415	312395	actinopterygii_odb9	86.2	35.9	50.3	6.9	6.9	19.94	26.77	53.29	22.6	18.22	4.44	77.34	97.19
MCSC decontaminated	631806	383614	43.58	4389	3121	2348	1761	1270	346	700.95	442862459	3996	2608	1717	1104	728	304	545.14	209122973	201	21988	0	112614	188	95771	50.04	260	555	1270	2348	4389	304510	actinopterygii_odb9	86.1	35.8	50.3	7	6.9	20.06	26.68	53.26	22.23	19.22	4.39	76.39	97
Transdecoder Single Best ORF	141428	56391	47.1	5485	4255	3493	2928	2472	1228	1658.55	234564726	5715	4407	3604	3010	2486	838	1447.05	81600437	297	21988	0	81423	188	95066	58.57	781	1661	2472	3493	5485	31094	actinopterygii_odb9	86	36.1	49.9	6.9	7.1	37.38	19.31	42.91	9.3	71.8	1.75	26.44	75.39
Final	99167	55451	46.73	5388	4121	3333	2777	2302	1040	1507.17	149461935	5725	4413	3618	3021	2497	858	1462.16	81078326	297	21988	0	51037	130	62294	57.96	664	1489	2302	3333	5388	35095	actinopterygii_odb9	86.1	57.3	28.8	6.8	7.1	38.2	30.15	31.65	14.18	76.28	2.4	21.31	74.99

## Sheet: Suppl. Table 5
Supplementary Table 5. Differentially expressed genes between desert pond and Red Sea populations at time 0
ID	baseMean	log2FoldChange RS vs DP	Direction	lfcSE	padj	Blast hit	Gene symbol	Gene name
TRINITY_DN120180_c0_g1	69.1941	3.7496	UP	1.1457	0.00189997	ABCC8	ABCC8	ATP-binding cassette sub-family C member 8
TRINITY_DN128666_c2_g5	28.8799	-1.68392	DOWN	0.707231	0.0270468	ACSA	acsA	Acetyl-coenzyme A synthetase
TRINITY_DN136732_c3_g1	738.705	1.44726	UP	0.252434	1.84273e-07	ACSA	acsA	Acetyl-coenzyme A synthetase
TRINITY_DN113076_c0_g1	554.905	1.48981	UP	0.334952	6.87829e-05	ACBG2	acsbg2	Long-chain-fatty-acid--CoA ligase ACSBG2
TRINITY_DN119734_c0_g1	21.1371	-2.3268	DOWN	0.912013	0.0198282	ACSL3	Acsl3	Long-chain-fatty-acid--CoA ligase 3
TRINITY_DN127177_c3_g1	815.145	1.33139	UP	0.366846	0.00119841	ACS2L	Acss1	Acetyl-coenzyme A synthetase 2-like, mitochondrial
TRINITY_DN126379_c1_g1	329.138	1.59685	UP	0.37429	0.000124373	ACSA	ACSS2	Acetyl-coenzyme A synthetase, cytoplasmic
TRINITY_DN132337_c1_g1	152.693	1.31326	UP	0.484729	0.0125376	ACSS3	Acss3	Acyl-CoA synthetase short-chain family member 3, mitochondrial
TRINITY_DN119861_c0_g1	40.2086	-2.90765	DOWN	0.88319	0.00381236	ADA22	adam22	Disintegrin and metalloproteinase domain-containing protein 22
TRINITY_DN125967_c3_g5	132.582	1.95625	UP	0.860794	0.0200462	SAHH2	Ahcyl1	S-adenosylhomocysteine hydrolase-like protein 1
TRINITY_DN131528_c1_g1	272.415	-1.17353	DOWN	0.305832	0.000824557	SAHH3	AHCYL2	Putative adenosylhomocysteinase 3
TRINITY_DN136907_c1_g2	26.1739	2.54884	UP	1.04437	0.0139432	SAHH3	AHCYL2	Putative adenosylhomocysteinase 3
TRINITY_DN131261_c0_g1	47.6003	-2.13042	DOWN	0.750176	0.0112219	AHRR	AHRR	Aryl hydrocarbon receptor repressor
TRINITY_DN110127_c0_g1	12.6718	5.78939	UP	1.69941	0.00123717	KAD8	ak8	Adenylate kinase 8
TRINITY_DN117788_c1_g1	6073.15	1.30489	UP	0.457672	0.00867928	HEM0	alas2	5-aminolevulinate synthase, erythroid-specific, mitochondrial
TRINITY_DN114908_c0_g1	196.174	-2.22631	DOWN	0.466975	2.6351e-05	AMPH	Amph	Amphiphysin
TRINITY_DN121015_c0_g1	89.7572	1.88397	UP	0.534841	0.00139086	ANGP2	ANGPT2	Angiopoietin-2
TRINITY_DN118332_c0_g1	402.239	-1.16118	DOWN	0.309007	0.0011432	AN33B	Ankrd33b	Ankyrin repeat domain-containing protein 33B
TRINITY_DN119616_c3_g1	563.842	-1.20538	DOWN	0.301668	0.000488829	ANLN	ANLN	Anillin
TRINITY_DN118217_c2_g2	273.705	-1.5638	DOWN	0.619526	0.0208943	APBA1	APBA1	Amyloid-beta A4 precursor protein-binding family A member 1
TRINITY_DN128925_c0_g5	98.2574	2.76691	UP	0.988323	0.00615903	APOL3	APOL3	Apolipoprotein L3
TRINITY_DN137173_c3_g1	1373.48	1.30948	UP	0.223292	1.0168e-07	APLD1	APOLD1	Apolipoprotein L domain-containing protein 1
TRINITY_DN106394_c0_g1	61.0291	-2.10384	DOWN	0.956603	0.0308263	APOM	APOM	Apolipoprotein M
TRINITY_DN123090_c2_g1	2752.7	-2.28896	DOWN	0.292342	4.31139e-13	AQP3	Aqp3	Aquaporin-3
TRINITY_DN127991_c5_g1	2441.39	1.07216	UP	0.278875	0.00071705	ARAP1	Arap1	Arf-GAP with Rho-GAP domain, ANK repeat and PH domain-containing protein 1
TRINITY_DN112588_c0_g1	125.477	1.88759	UP	0.916124	0.0279472	ARC	ARC	Activity-regulated cytoskeleton-associated protein
TRINITY_DN135595_c1_g2	37.6789	-1.39934	DOWN	0.652026	0.0403654	BIG3	ARFGEF3	Brefeldin A-inhibited guanine nucleotide-exchange protein 3
TRINITY_DN124200_c4_g1	831.705	-1.33356	DOWN	0.546846	0.0252426	ARGI1	ARG1	Arginase-1
TRINITY_DN125775_c0_g1	37.9223	-2.71079	DOWN	0.701139	0.000717941	RHG20	ARHGAP20	Rho GTPase-activating protein 20
TRINITY_DN119667_c2_g1	62.9835	1.06766	UP	0.531768	0.0440732	ASB13	ASB13	Ankyrin repeat and SOCS box protein 13
TRINITY_DN120249_c0_g2	247.795	1.09397	UP	0.352107	0.00516359	ATF5	Atf5	Cyclic AMP-dependent transcription factor ATF-5
TRINITY_DN110547_c0_g2	221.582	-9.29045	DOWN	1.12237	4.40493e-14	AT1A1	ATP1A1	Sodium/potassium-transporting ATPase subunit alpha-1
TRINITY_DN119850_c2_g2	498.897	-8.74645	DOWN	0.992659	6.8088e-16	AT1A1	ATP1A1	Sodium/potassium-transporting ATPase subunit alpha-1
TRINITY_DN122737_c0_g1	1509.52	1.42599	UP	0.460369	0.00475848	AT1A1	atp1a1	Sodium/potassium-transporting ATPase subunit alpha-1
TRINITY_DN126721_c2_g1	1766.44	-9.04149	DOWN	0.600904	3.81716e-49	AT1A1	atp1a1	Sodium/potassium-transporting ATPase subunit alpha-1
TRINITY_DN137397_c2_g1	390.222	-3.11829	DOWN	0.675317	5.13399e-05	AT1A1	atp1a1	Sodium/potassium-transporting ATPase subunit alpha-1
TRINITY_DN137397_c4_g3	229.535	-2.84256	DOWN	0.625617	6.81439e-05	AT1A3	ATP1A3	Sodium/potassium-transporting ATPase subunit alpha-3
TRINITY_DN130738_c0_g1	120.345	1.60043	UP	0.445572	0.00121846	V2R	AVPR2	Vasopressin V2 receptor
TRINITY_DN127422_c4_g1	243.034	-3.73393	DOWN	0.614335	4.44558e-08	B3GN3	B3GNT3	N-acetyllactosaminide beta-1,3-N-acetylglucosaminyltransferase 3
TRINITY_DN127422_c4_g2	140.886	-3.44709	DOWN	0.676015	6.29584e-06	B3GN3	B3GNT3	N-acetyllactosaminide beta-1,3-N-acetylglucosaminyltransferase 3
TRINITY_DN127150_c0_g1	56.0004	4.65753	UP	0.624266	4.06037e-12	B3GN7	B3GNT7	UDP-GlcNAc:betaGal beta-1,3-N-acetylglucosaminyltransferase 7
TRINITY_DN136703_c3_g1	60.2869	1.94863	UP	0.64814	0.00543966	B4GN1	B4GALNT1	Beta-1,4 N-acetylgalactosaminyltransferase 1
TRINITY_DN121587_c0_g4	67.6038	1.91141	UP	0.616739	0.0043075	BATF3	Batf3	Basic leucine zipper transcriptional factor ATF-like 3
TRINITY_DN127718_c0_g2	288.844	1.23643	UP	0.527118	0.0232925	BCL6	BCL6	B-cell lymphoma 6 protein homolog
TRINITY_DN128035_c1_g1	53.2245	-2.51077	DOWN	0.938429	0.0154313	BHA15	BHLHA15	Class A basic helix-loop-helix protein 15
TRINITY_DN116604_c0_g1	88.696	-1.53915	DOWN	0.522033	0.00890755	C3AR	c3ar1	C3a anaphylatoxin chemotactic receptor
TRINITY_DN119637_c0_g1	25503.4	2.68971	UP	0.390965	1.66665e-10	CAH4	CA4	Carbonic anhydrase 4
TRINITY_DN107794_c0_g1	12.0776	-1.92458	DOWN	0.963902	0.0476813	CABP1	Cabp1	Calcium-binding protein 1
TRINITY_DN114762_c0_g3	22.5532	8.88961	UP	2.80904	6.8497e-05	CAC1H	Cacna1h	Voltage-dependent T-type calcium channel subunit alpha-1H
TRINITY_DN112992_c1_g2	414.791	1.0759	UP	0.438382	0.0213792	CADM4	cadm4	Cell adhesion molecule 4
TRINITY_DN122147_c4_g1	17.5337	2.36643	UP	0.707971	0.0022001	CALRL	CALCRL	Calcitonin gene-related peptide type 1 receptor
TRINITY_DN124306_c0_g1	57.9234	4.93014	UP	0.970237	3.05554e-06	KCC1G	Camk1g	Calcium/calmodulin-dependent protein kinase type 1G
TRINITY_DN134960_c3_g1	1461.53	1.78178	UP	0.434535	0.000214534	CAN2	CAPN2	Calpain-2 catalytic subunit
TRINITY_DN123269_c0_g1	95.7703	2.28631	UP	0.507944	4.54391e-05	CAN8	Capn8	Calpain-8
TRINITY_DN135894_c3_g1	151.115	-1.2853	DOWN	0.431348	0.00886817	CCD30	CCDC30	Coiled-coil domain-containing protein 30
TRINITY_DN130960_c4_g1	26.8445	-4.1228	DOWN	1.12949	0.00118994	CCD81	Ccdc81	Coiled-coil domain-containing protein 81
TRINITY_DN134216_c0_g3	13322.3	1.46936	UP	0.344468	0.00013101	CCL25	Ccl25	C-C motif chemokine 25
TRINITY_DN121810_c5_g3	157.819	1.3778	UP	0.70938	0.0379837	CCL3	CCL3	C-C motif chemokine 3
TRINITY_DN119926_c1_g2	182.392	-1.09432	DOWN	0.328773	0.00377808	CCNB3	CCNB3	G2/mitotic-specific cyclin-B3
TRINITY_DN126482_c0_g1	141.042	-1.21144	DOWN	0.37933	0.00521889	CCNF	ccnf	Cyclin-F
TRINITY_DN115522_c7_g1	186.851	-1.45622	DOWN	0.389979	0.001163	CCR4	CCR4	C-C chemokine receptor type 4
TRINITY_DN113182_c0_g2	290.914	-1.31896	DOWN	0.546733	0.0265873	CCR6	Ccr6	C-C chemokine receptor type 6
TRINITY_DN127797_c0_g1	15.6595	3.32073	UP	1.71443	0.0240495	CD22	Cd22	B-cell receptor CD22
TRINITY_DN114977_c0_g2	256.905	-1.36498	DOWN	0.302401	6.87829e-05	CDC20	CDC20	Cell division cycle protein 20 homolog
TRINITY_DN116608_c1_g2	387.768	-1.65038	DOWN	0.28362	1.63423e-07	CDCA3	cdca3	Cell division cycle-associated protein 3
TRINITY_DN136743_c3_g3	7719.1	-1.36341	DOWN	0.40844	0.00362048	CEAM5	CEACAM5	Carcinoembryonic antigen-related cell adhesion molecule 5
TRINITY_DN125696_c1_g1	146.979	-1.23146	DOWN	0.310281	0.000543426	CENPA	cenpa	Histone H3-like centromeric protein A
TRINITY_DN136347_c7_g1	169.799	-1.60948	DOWN	0.494691	0.00420055	CENPE	Cenpe	Centromere-associated protein E
TRINITY_DN135888_c1_g1	1357.86	2.4586	UP	0.389802	5.11545e-09	CFTR	cftr	Cystic fibrosis transmembrane conductance regulator
TRINITY_DN130366_c2_g1	176.592	-1.21963	DOWN	0.502406	0.0266638	CGAS	Cgas	Cyclic GMP-AMP synthase
TRINITY_DN131472_c1_g1	265.945	10.8186	UP	1.28331	2.49241e-15	CHST3	CHST3	Carbohydrate sulfotransferase 3
TRINITY_DN134060_c0_g2	462.84	2.09955	UP	0.572191	0.000790167	CHST5	CHST5	Carbohydrate sulfotransferase 5
TRINITY_DN122677_c1_g1	1959.53	-1.15408	DOWN	0.44855	0.0211181	CISH	CISH	Cytokine-inducible SH2-containing protein
TRINITY_DN129958_c2_g1	188.088	-1.08487	DOWN	0.334352	0.00491226	CKP2L	CKAP2L	Cytoskeleton-associated protein 2-like
TRINITY_DN124776_c0_g3	127.212	-3.01142	DOWN	0.943076	0.00500093	KCRB	CKB	Creatine kinase B-type
TRINITY_DN115341_c0_g1	117.592	-2.19608	DOWN	0.534493	0.000320944	CLCN2	CLCN2	Chloride channel protein 2
TRINITY_DN122044_c0_g1	1594.83	1.22239	UP	0.411427	0.00712693	CLD10	Cldn10	Claudin-10
TRINITY_DN126317_c3_g2	536.36	1.36123	UP	0.595131	0.0237614	CLD10	CLDN10	Claudin-10
TRINITY_DN129353_c0_g1	444.311	1.24066	UP	0.400118	0.00521889	CLD10	CLDN10	Claudin-10
TRINITY_DN112295_c0_g1	842.328	1.06919	UP	0.374154	0.00976543	CLD4	Cldn4	Claudin-4
TRINITY_DN118205_c0_g1	1990.59	-1.26436	DOWN	0.44639	0.0122264	CLD5	CLDN5	Claudin-5
TRINITY_DN135087_c0_g1	64.017	-2.30924	DOWN	0.794214	0.00943597	CLC10	Clec10a	C-type lectin domain family 10 member A
TRINITY_DN113893_c0_g1	106.762	-1.73186	DOWN	0.547479	0.00538713	CL20A	CLEC20A	Putative C-type lectin domain family 20 member A
TRINITY_DN127474_c5_g1	42.7916	-3.88127	DOWN	0.889403	0.000133797	CLC4E	Clec4e	C-type lectin domain family 4 member E
TRINITY_DN136311_c3_g5	15.6352	2.71639	UP	1.12993	0.0162299	CLC4G	CLEC4G	C-type lectin domain family 4 member G
TRINITY_DN126388_c0_g3	492.97	4.07503	UP	0.396972	2.1155e-22	CNFN	Cnfn	Cornifelin
TRINITY_DN130487_c2_g2	89.407	3.93802	UP	0.837673	2.5581e-05	CNFN	Cnfn	Cornifelin
TRINITY_DN119880_c3_g1	87.3155	-3.32574	DOWN	0.704014	3.36344e-05	CNKR2	Cnksr2	Connector enhancer of kinase suppressor of ras 2
TRINITY_DN124273_c0_g1	126.86	-1.94802	DOWN	0.551301	0.00194298	CNT1A	cntn1a	Contactin-1a
TRINITY_DN124071_c1_g1	163.516	-2.45843	DOWN	0.628815	0.000619254	COFA1	Col15a1	Collagen alpha-1(XV) chain
TRINITY_DN134471_c0_g2	45.5355	1.46623	UP	0.550366	0.0135976	CRFR1	CRHR1	Corticotropin-releasing factor receptor 1
TRINITY_DN116530_c1_g1	68.8302	-1.05364	DOWN	0.511366	0.0482743	ISPD	crppa	D-ribitol-5-phosphate cytidylyltransferase
TRINITY_DN108164_c0_g1	65.592	-1.15164	DOWN	0.43748	0.0177443	CSF3	CSF3	Granulocyte colony-stimulating factor
TRINITY_DN129674_c2_g3	99.5925	1.64038	UP	0.997373	0.0470457	CSGA	csgA	C-factor
TRINITY_DN125037_c0_g1	64.383	-1.66164	DOWN	0.613344	0.0146354	CGAT1	CSGALNACT1	Chondroitin sulfate N-acetylgalactosaminyltransferase 1
TRINITY_DN128318_c2_g2	253.225	-3.03516	DOWN	0.481059	1.1e-08	CTND2	CTNND2	Catenin delta-2
TRINITY_DN123117_c3_g2	399.847	2.739	UP	0.737531	0.000610267	CUZD1	Cuzd1	CUB and zona pellucida-like domain-containing protein 1
TRINITY_DN132587_c1_g1	91.219	4.48405	UP	2.18858	0.0145013	CUZD1	Cuzd1	CUB and zona pellucida-like domain-containing protein 1
TRINITY_DN125201_c0_g1	1028.06	-1.00798	DOWN	0.457757	0.0411114	CX116	cxcl11.6	C-X-C motif chemokine 11-6
TRINITY_DN125201_c0_g2	217.347	-1.84376	DOWN	0.557006	0.00366134	CX116	cxcl11.6	C-X-C motif chemokine 11-6
TRINITY_DN129657_c4_g1	788.432	-1.34661	DOWN	0.638494	0.0422289	CXL14	CXCL14	C-X-C motif chemokine 14
TRINITY_DN110445_c0_g1	483.425	-1.06953	DOWN	0.442754	0.0283176	IL8	CXCL8	Interleukin-8
TRINITY_DN107014_c0_g3	22.6364	-1.56102	DOWN	0.628718	0.022817	CXXC5	CXXC5	CXXC-type zinc finger protein 5
TRINITY_DN136731_c3_g3	1666.36	-3.8881	DOWN	0.402144	1.73678e-19	CYAA	cya	Bifunctional hemolysin/adenylate cyclase
TRINITY_DN132398_c1_g3	1886.69	1.35666	UP	0.292772	3.87141e-05	CYLD	Cyld	Ubiquitin carboxyl-terminal hydrolase CYLD
TRINITY_DN124489_c3_g1	12050.6	-2.33316	DOWN	0.287034	6.01148e-14	CP1A1	cyp1a1	Cytochrome P450 1A1
TRINITY_DN125067_c0_g1	113.46	-2.04786	DOWN	0.613351	0.00335355	CP1B1	CYP1B1	Cytochrome P450 1B1
TRINITY_DN126233_c7_g1	973.826	-1.23394	DOWN	0.407344	0.00760073	CP1B1	CYP1B1	Cytochrome P450 1B1
TRINITY_DN118995_c5_g1	427.503	1.50144	UP	0.727904	0.0303201	CP24A	CYP24A1	1,25-dihydroxyvitamin D(3) 24-hydroxylase, mitochondrial
TRINITY_DN115663_c5_g6	1625.05	1.08592	UP	0.297292	0.00121846	CP2J2	CYP2J2	Cytochrome P450 2J2
TRINITY_DN113894_c1_g1	377.52	1.24687	UP	0.347797	0.00138022	CJ090	D7Ertd443e	(E2-independent) E3 ubiquitin-conjugating enzyme FATS
TRINITY_DN114773_c6_g1	29.6597	-1.51	DOWN	0.692826	0.0385664	DALD3	dalrd3	DALR anticodon-binding domain-containing protein 3
TRINITY_DN125349_c0_g1	13.155	2.27097	UP	1.47086	0.0486392	DCST2	DCST2	DC-STAMP domain-containing protein 2
TRINITY_DN132918_c1_g2	137.848	2.34624	UP	0.834641	0.00708369	DMBT1	Dmbt1	Deleted in malignant brain tumors 1 protein
TRINITY_DN132918_c1_g3	118.72	2.51294	UP	0.925378	0.00831362	DMBT1	Dmbt1	Deleted in malignant brain tumors 1 protein
TRINITY_DN122491_c3_g1	91.5916	1.64596	UP	0.765715	0.0268165	DEMA	DMTN	Dematin
TRINITY_DN125130_c0_g2	181.571	1.15764	UP	0.626579	0.0478734	DEMA	DMTN	Dematin
TRINITY_DN127429_c0_g1	36.3006	-3.85114	DOWN	0.911849	0.000253653	DYH1	Dnah1	Dynein heavy chain 1, axonemal
TRINITY_DN123741_c3_g2	81.0057	-5.37264	DOWN	1.04924	6.03425e-06	DYH9	DNAH9	Dynein heavy chain 9, axonemal
TRINITY_DN119644_c0_g1	109.359	-1.1408	DOWN	0.452019	0.0232383	DNJB9	Dnajb9	DnaJ homolog subfamily B member 9
TRINITY_DN124377_c0_g1	91.3485	-1.0831	DOWN	0.432944	0.0246345	DNS2A	DNASE2	Deoxyribonuclease-2-alpha
TRINITY_DN134603_c0_g1	159.281	1.74738	UP	0.651161	0.0107163	DSCL1	DSCAML1	Down syndrome cell adhesion molecule-like protein 1
TRINITY_DN124928_c0_g4	58.1414	1.83239	UP	0.602458	0.00468901	EDN1	Edn1	Endothelin-1
TRINITY_DN124496_c1_g2	190.386	-1.87074	DOWN	0.57522	0.00416431	EF1A1	Eef1a1	Elongation factor 1-alpha 1
TRINITY_DN116499_c0_g2	98.0166	-1.61939	DOWN	0.587749	0.0137288	EGR2B	egr2b	Early growth response protein 2b
TRINITY_DN126962_c0_g2	371.308	1.80608	UP	0.502399	0.0011432	ELL	ELL	RNA polymerase II elongation factor ELL
TRINITY_DN119715_c1_g1	1230.79	1.88357	UP	0.572206	0.00250706	ELOV1	ELOVL1	Elongation of very long chain fatty acids protein 1
TRINITY_DN118476_c1_g2	114.072	1.02186	UP	0.429544	0.0260834	ELOV6	elovl6	Elongation of very long chain fatty acids protein 6
TRINITY_DN118476_c1_g5	225.15	2.83888	UP	0.808848	0.0011432	ELOV6	elovl6	Elongation of very long chain fatty acids protein 6
TRINITY_DN120757_c5_g1	95.0434	1.24583	UP	0.69069	0.0491034	ELOV6	elovl6	Elongation of very long chain fatty acids protein 6
TRINITY_DN119433_c0_g2	1476.16	-1.06682	DOWN	0.253657	0.000260832	EMAL1	EML1	Echinoderm microtubule-associated protein-like 1
TRINITY_DN116018_c0_g1	99.3644	-3.12065	DOWN	0.970022	0.00452745	ENDD1	ENDOD1	Endonuclease domain-containing 1 protein
TRINITY_DN130789_c5_g1	51.7708	-2.99005	DOWN	0.931163	0.00494158	ENDD1	ENDOD1	Endonuclease domain-containing 1 protein
TRINITY_DN128135_c0_g2	132.344	-1.04612	DOWN	0.492553	0.0452415	EPM2A	EPM2A	Laforin
TRINITY_DN120842_c0_g1	2875.29	-1.3101	DOWN	0.306428	0.00018102	EPIPL	Eppk1	Epiplakin
TRINITY_DN111152_c0_g1	18.3875	-3.16473	DOWN	0.910235	0.00241843	ESIP1	EPSTI1	Epithelial-stromal interaction protein 1
TRINITY_DN117816_c0_g1	636.889	1.21801	UP	0.498069	0.0198282	PERE	Epx	Eosinophil peroxidase
TRINITY_DN121084_c0_g1	3185.87	1.27914	UP	0.63613	0.0361577	ERVV1	ERVV-1	Endogenous retrovirus group V member 1 Env polyprotein
TRINITY_DN129650_c3_g2	38.786	-2.61554	DOWN	0.832501	0.00493753	ERR2	ESRRB	Steroid hormone receptor ERR2
TRINITY_DN115620_c2_g2	147.105	-1.88789	DOWN	0.658289	0.0103595	ETAA1	Etaa1	Ewing's tumor-associated antigen 1 homolog
TRINITY_DN114317_c0_g2	301.711	1.75882	UP	0.768005	0.0204274	EVPL	Evpl	Envoplakin
TRINITY_DN136079_c0_g1	5616.87	1.45269	UP	0.451828	0.00347577	EVPL	EVPL	Envoplakin
TRINITY_DN129268_c0_g1	361.498	8.8856	UP	1.94233	4.223e-06	F13A	F13a1	Coagulation factor XIII A chain
TRINITY_DN116054_c2_g1	16.4902	2.23834	UP	0.982985	0.0192686	F131A	Fam131a	Protein FAM131A
TRINITY_DN112092_c0_g1	36.9357	-1.64197	DOWN	0.502836	0.00401544	FA13A	FAM13A	Protein FAM13A
TRINITY_DN124011_c0_g1	2732.29	-1.14411	DOWN	0.360595	0.00574721	F16A2	fam160a2	FTS and Hook-interacting protein homolog
TRINITY_DN132133_c2_g1	226.388	1.89392	UP	0.575022	0.00251336	FCRL5	FCRL5	Fc receptor-like protein 5
TRINITY_DN133715_c8_g1	281.878	1.16263	UP	0.288984	0.000359212	FGD6	FGD6	FYVE, RhoGEF and PH domain-containing protein 6
TRINITY_DN114892_c0_g1	51.8393	-2.5441	DOWN	0.792983	0.00468626	FGFP1	Fgfbp1	Fibroblast growth factor-binding protein 1
TRINITY_DN136148_c0_g1	183.813	-2.50023	DOWN	0.874887	0.0101962	FGFR4	fgfr4	Fibroblast growth factor receptor 4
TRINITY_DN115000_c2_g2	31.4149	3.12144	UP	1.09451	0.00543966	FGL1	FGL1	Fibrinogen-like protein 1
TRINITY_DN134050_c1_g1	43.4806	2.14635	UP	0.679837	0.0035594	FGL2	Fgl2	Fibroleukin
TRINITY_DN128707_c0_g1	59.9807	-3.12894	DOWN	0.856166	0.00145401	FHDC1	Fhdc1	FH2 domain-containing protein 1
TRINITY_DN120929_c0_g2	279.497	1.11452	UP	0.271265	0.000290607	FHL3	FHL3	Four and a half LIM domains protein 3
TRINITY_DN118091_c0_g2	2820.48	-3.4052	DOWN	0.862726	0.000605335	FMO5	FMO5	Dimethylaniline monooxygenase
TRINITY_DN121680_c0_g1	42.0787	1.74757	UP	0.541078	0.00363163	FOXO3	foxo3	Forkhead box protein O3
TRINITY_DN127833_c0_g1	5356.81	2.91883	UP	0.580265	4.06984e-06	FRRS1	frrs1	Putative ferric-chelate reductase 1
TRINITY_DN120843_c0_g1	26.3109	-1.57184	DOWN	0.593621	0.0168256	FURIN	FURIN	Furin
TRINITY_DN114929_c0_g1	1168.29	1.28532	UP	0.339389	0.000772333	FZD9	Fzd9	Frizzled-9
TRINITY_DN113327_c6_g1	144.04	-7.00882	DOWN	0.938196	8.52063e-12	G2E3	G2E3	G2/M phase-specific E3 ubiquitin-protein ligase
TRINITY_DN119938_c0_g1	10.3431	4.9417	UP	2.18341	0.0167308	G2E3	G2E3	G2/M phase-specific E3 ubiquitin-protein ligase
TRINITY_DN129133_c3_g1	234.753	-1.23839	DOWN	0.536011	0.0317941	G6PD	G6PD	Glucose-6-phosphate 1-dehydrogenase
TRINITY_DN129133_c3_g2	216.665	-1.37292	DOWN	0.527525	0.0188967	G6PD	g6pd	Glucose-6-phosphate 1-dehydrogenase
TRINITY_DN115008_c3_g1	919.914	-2.126	DOWN	0.518053	0.000320944	DCE1	GAD1	Glutamate decarboxylase 1
TRINITY_DN104418_c0_g1	87.2792	-11.3864	DOWN	3.25116	3.08655e-11	POL	gag-pol	Gag-Pol polyprotein
TRINITY_DN137041_c4_g2	165.6	7.3678	UP	1.89099	0.000136238	G3ST3	Gal3st3	Galactose-3-O-sulfotransferase 3
TRINITY_DN130697_c1_g2	1245.57	-1.67227	DOWN	0.461847	0.00156146	GALT8	GALNT8	Probable polypeptide N-acetylgalactosaminyltransferase 8
TRINITY_DN133021_c1_g1	140.399	3.07234	UP	0.432461	4.8782e-11	GALT1	galt-1	Beta-1,4-galactosyltransferase galt-1
TRINITY_DN113907_c0_g1	166.756	-2.44341	DOWN	0.929137	0.016688	NEUM	gap43	Neuromodulin
TRINITY_DN129513_c0_g1	173.972	1.14652	UP	0.476504	0.0221848	GAS2	Gas2	Growth arrest-specific protein 2
TRINITY_DN131525_c5_g1	435.242	-1.16102	DOWN	0.384226	0.00815864	GAK1B	GASK1B	Golgi-associated kinase 1B
TRINITY_DN114237_c1_g1	571.705	-1.76035	DOWN	0.464072	0.000908347	GAL3A	gatd3a	Glutamine amidotransferase-like class 1 domain-containing protein 3A, mitochondrial
TRINITY_DN133482_c2_g2	968.139	-1.63987	DOWN	0.320481	5.34495e-06	GBGT1	GBGT1	Globoside alpha-1,3-N-acetylgalactosaminyltransferase 1
TRINITY_DN131167_c1_g1	145.082	1.22585	UP	0.392879	0.00500819	GLR	Gcgr	Glucagon receptor
TRINITY_DN127547_c0_g1	52.554	-1.81906	DOWN	0.39298	4.555e-05	GEN	GEN1	Flap endonuclease GEN homolog 1
TRINITY_DN124317_c0_g4	75.1656	-1.40885	DOWN	0.678165	0.0441685	GIMA7	GIMAP7	GTPase IMAP family member 7
TRINITY_DN128275_c3_g1	331.961	-2.8871	DOWN	0.482599	5.25541e-08	GCSP	GLDC	Glycine dehydrogenase (decarboxylating), mitochondrial
TRINITY_DN126733_c2_g1	443.576	1.83758	UP	0.344926	1.3909e-06	LGUL	Glo1	Lactoylglutathione lyase
TRINITY_DN129226_c0_g1	38.5132	-2.52394	DOWN	0.69461	0.00146707	GMEB1	Gmeb1	Glucocorticoid modulatory element-binding protein 1
TRINITY_DN134067_c0_g1	2072.52	2.4111	UP	0.308689	3.51018e-13	GPM6B	Gpm6b	Neuronal membrane glycoprotein M6-b
TRINITY_DN116496_c0_g1	480.768	1.71966	UP	0.296898	1.50339e-07	GRT1A	grtp1a	Growth hormone-regulated TBC protein 1-A
TRINITY_DN116439_c6_g1	184.08	1.46124	UP	0.787542	0.0397246	GVIN1	Gvin1	Interferon-induced very large GTPase 1
TRINITY_DN136246_c0_g1	2207.71	1.93025	UP	0.620001	0.0038629	GVIN1	Gvin1	Interferon-induced very large GTPase 1
TRINITY_DN116769_c3_g1	28.8145	2.3141	UP	1.5373	0.0437086	GVIN1	GVINP1	Interferon-induced very large GTPase 1
TRINITY_DN109746_c0_g1	473.191	-1.71668	DOWN	0.46041	0.0011437	GRAB	Gzmb	Granzyme B(G,H)
TRINITY_DN136534_c0_g2	2325.02	4.04361	UP	1.62298	0.00738772	HA23	H2-Ea	H-2 class II histocompatibility antigen, E-U alpha chain
TRINITY_DN108852_c0_g1	136.111	1.96898	UP	0.644269	0.00436092	HBA1	hba1	Hemoglobin subunit alpha-1
TRINITY_DN115580_c2_g3	103922	1.32945	UP	0.507277	0.0140534	HBBA	hbb1	Hemoglobin subunit beta-A
TRINITY_DN112566_c0_g1	82.8206	-1.94699	DOWN	0.467587	0.000254526	HHLA2	HHLA2	HERV-H LTR-associating protein 2
TRINITY_DN127124_c1_g1	16.7064	3.66116	UP	1.01396	0.00160511	DHB14	HSD17B14	17-beta-hydroxysteroid dehydrogenase 14
TRINITY_DN115259_c1_g1	63.1218	3.63301	UP	1.27561	0.00484108	HS12A	Hspa12a	Heat shock 70 kDa protein 12A
TRINITY_DN123250_c3_g1	79.393	-3.80064	DOWN	0.821699	5.03341e-05	HTXA	htxA	Probable alpha-ketoglutarate-dependent hypophosphite dioxygenase
TRINITY_DN113124_c3_g3	64.694	7.95048	UP	1.17228	1.27488e-09	IFI44	IFI44	Interferon-induced protein 44
TRINITY_DN134108_c2_g3	91.7722	2.50108	UP	1.09435	0.0173959	IFI44	IFI44	Interferon-induced protein 44
TRINITY_DN116096_c1_g4	47.8562	-6.62011	DOWN	1.54844	6.60512e-06	IF44L	IFI44L	Interferon-induced protein 44-like
TRINITY_DN134108_c2_g1	250.232	2.83538	UP	0.743347	0.000454418	IF44L	IFI44L	Interferon-induced protein 44-like
TRINITY_DN132233_c2_g4	278.488	1.45346	UP	0.601842	0.0188967	IGKC	Igkc	Immunoglobulin kappa constant
TRINITY_DN125910_c1_g1	57.022	1.83956	UP	1.01283	0.0384051	KV401	IGKV4-1	Immunoglobulin kappa variable 4-1
TRINITY_DN131177_c1_g1	1520.8	-2.06926	DOWN	0.396967	3.37213e-06	I17RB	IL17RB	Interleukin-17 receptor B
TRINITY_DN125216_c1_g4	4700.18	1.07296	UP	0.382907	0.0109439	IMPA1	IMPA1	Inositol monophosphatase 1
TRINITY_DN127484_c1_g2	36.5211	-2.08722	DOWN	0.915075	0.0301915	ITIH3	Itih3	Inter-alpha-trypsin inhibitor heavy chain H3
TRINITY_DN131641_c1_g2	486.107	-1.9215	DOWN	0.732721	0.0171586	ITPR1	ITPR1	Inositol 1,4,5-trisphosphate receptor type 1
TRINITY_DN128276_c0_g1	39.2682	2.04064	UP	0.473563	0.000111377	JADE2	Jade2	E3 ubiquitin-protein ligase Jade-2
TRINITY_DN116569_c7_g2	291.312	3.95368	UP	0.57879	1.62334e-10	JMJD8	JMJD8	JmjC domain-containing protein 8
TRINITY_DN115336_c2_g1	1522.26	9.5694	UP	0.620234	3.52159e-52	KCNJ1	Kcnj1	ATP-sensitive inward rectifier potassium channel 1
TRINITY_DN135591_c0_g1	1517.71	1.17923	UP	0.46998	0.0182654	KCJ15	Kcnj15	ATP-sensitive inward rectifier potassium channel 15
TRINITY_DN124265_c1_g1	185.698	-1.30141	DOWN	0.374791	0.00226324	KCNJ2	KCNJ2	Inward rectifier potassium channel 2
TRINITY_DN105176_c0_g1	17.2248	2.42579	UP	1.17528	0.0245396	KCNN3	KCNN3	Small conductance calcium-activated potassium channel protein 3
TRINITY_DN122675_c2_g5	140.884	-1.30724	DOWN	0.572939	0.0328711	KCD14	KCTD14	BTB/POZ domain-containing protein KCTD14
TRINITY_DN125166_c1_g1	61.4906	-2.19592	DOWN	0.88332	0.0213424	KIF1A	Kif1a	Kinesin-like protein KIF1A
TRINITY_DN128381_c0_g1	112.611	-1.44986	DOWN	0.72216	0.0477909	KIF1A	KIF1A	Kinesin-like protein KIF1A
TRINITY_DN118734_c5_g2	263.829	-1.35388	DOWN	0.295117	4.88083e-05	KI20A	Kif20a	Kinesin-like protein KIF20A
TRINITY_DN107874_c0_g1	34.7461	-2.04576	DOWN	0.836295	0.023123	KLH23	Klhl23	Kelch-like protein 23
TRINITY_DN115508_c3_g1	52.2518	-2.37294	DOWN	0.871252	0.0142192	KLH32	KLHL32	Kelch-like protein 32
TRINITY_DN127968_c0_g1	682.929	1.29764	UP	0.30246	0.00013101	IMA5	KPNA1	Importin subunit alpha-5
TRINITY_DN132142_c0_g1	254.302	-1.77026	DOWN	0.398779	9.69299e-05	LDLR1	ldlr-a	Low-density lipoprotein receptor 1
TRINITY_DN125100_c8_g1	93.2536	3.51468	UP	0.667561	1.39155e-06	LORF1	Lire1	LINE-1 retrotransposable element ORF1 protein
TRINITY_DN113344_c6_g2	3455.41	1.06734	UP	0.372497	0.00969929	CDIP1	litaf	Cell death-inducing p53-target protein 1 homolog
TRINITY_DN119163_c2_g4	128.99	1.11614	UP	0.594132	0.0477909	LITAF	Litaf	Lipopolysaccharide-induced tumor necrosis factor-alpha factor homolog
TRINITY_DN135229_c2_g1	943.618	-1.64827	DOWN	0.571043	0.0102913	LMO7	LMO7	LIM domain only protein 7
TRINITY_DN132333_c0_g1	551.873	1.66179	UP	0.504547	0.00268409	MCLN3	Mcoln3	Mucolipin-3
TRINITY_DN112334_c0_g1	130.459	2.04519	UP	0.582069	0.00132793	MDGA2	MDGA2	MAM domain-containing glycosylphosphatidylinositol anchor protein 2 (Fragment)
TRINITY_DN129890_c1_g1	241.211	1.04791	UP	0.493728	0.0364463	MEFV	MEFV	Pyrin
TRINITY_DN119130_c0_g1	667.233	2.94458	UP	0.714151	0.000144213	MFAP4	Mfap4	Microfibril-associated glycoprotein 4
TRINITY_DN123771_c4_g1	1543.43	4.26464	UP	0.527136	3.72875e-14	MFAP4	MFAP4	Microfibril-associated glycoprotein 4
TRINITY_DN133099_c0_g3	877.867	5.56294	UP	0.752076	2.79837e-12	MFAP4	MFAP4	Microfibril-associated glycoprotein 4
TRINITY_DN115058_c2_g1	42.6301	2.45823	UP	0.961409	0.0125882	MFSD9	MFSD9	Major facilitator superfamily domain-containing protein 9
TRINITY_DN133912_c10_g1	124.168	-1.53415	DOWN	0.437967	0.00221677	MS18A	Mis18a	Protein Mis18-alpha
TRINITY_DN118158_c0_g1	604.194	1.36315	UP	0.510884	0.0124214	MISP	MISP	Mitotic interactor and substrate of PLK1
TRINITY_DN115003_c1_g1	60.5666	1.87908	UP	0.54005	0.00158334	MKKS	Mkks	McKusick-Kaufman/Bardet-Biedl syndromes putative chaperonin
TRINITY_DN110045_c0_g1	61.0794	-1.69565	DOWN	0.863566	0.0476813	MMP13	mmp13	Collagenase 3 (Fragment)
TRINITY_DN130973_c0_g4	548.056	10.1546	UP	5.19414	0.00552961	HMR1	Mr1	Major histocompatibility complex class I-related gene protein
TRINITY_DN106853_c0_g1	118.242	-3.4415	DOWN	0.935436	0.00132409	MADL2	myadml2	Myeloid-associated differentiation marker-like protein 2
TRINITY_DN122126_c6_g1	13.886	-1.47295	DOWN	0.623593	0.0280322	MYLK	MYLK	Myosin light chain kinase, smooth muscle
TRINITY_DN116735_c4_g1	80.3462	-1.48325	DOWN	0.515756	0.0101068	MYO6	MYO6	Unconventional myosin-VI
TRINITY_DN120261_c2_g1	14.6709	-3.92806	DOWN	1.12719	0.00214836	MYT1L	Myt1l	Myelin transcription factor 1-like protein
TRINITY_DN129775_c1_g2	214.515	1.04614	UP	0.33339	0.00506131	NCDN	ncdn	Neurochondrin
TRINITY_DN136560_c1_g1	289.004	1.40938	UP	0.308564	4.555e-05	NCEH1	NCEH1	Neutral cholesterol ester hydrolase 1
TRINITY_DN119997_c0_g1	487.987	-1.04319	DOWN	0.361335	0.0109572	NCOA7	NCOA7	Nuclear receptor coactivator 7
TRINITY_DN124506_c0_g1	2391.89	1.2789	UP	0.294532	0.000110666	NDRG3	ndrg3	Protein NDRG3
TRINITY_DN127182_c0_g1	84.82	1.21182	UP	0.406686	0.00698473	NEPRO	nepro	Nucleolus and neural progenitor protein
TRINITY_DN124980_c2_g2	88.1873	-2.15333	DOWN	0.71047	0.00706267	NFASC	NFASC	Neurofascin
TRINITY_DN132554_c0_g1	775.06	1.15779	UP	0.218261	1.9379e-06	NHSL1	Nhsl1	NHS-like protein 1
TRINITY_DN133541_c1_g1	92.7819	2.2585	UP	0.612905	0.000784227	NIBA3	NIBAN3	Protein Niban 3
TRINITY_DN121720_c6_g1	375.339	2.25205	UP	0.391915	1.34265e-07	NPAL2	Nipal2	NIPA-like protein 2
TRINITY_DN132567_c2_g1	520.156	1.64531	UP	0.439533	0.000772958	NLRC3	NLRC3	NLR family CARD domain-containing protein 3
TRINITY_DN137281_c2_g1	597.535	1.00486	UP	0.301998	0.00338794	NLRC3	NLRC3	NLR family CARD domain-containing protein 3
TRINITY_DN124013_c0_g1	81.3709	2.33083	UP	0.851872	0.00816378	NAL12	Nlrp12	NACHT, LRR and PYD domains-containing protein 12
TRINITY_DN131043_c2_g1	25543.7	1.2204	UP	0.255137	2.43633e-05	NRK2	Nmrk2	Nicotinamide riboside kinase 2
TRINITY_DN126933_c1_g1	506.821	1.20791	UP	0.384149	0.00466474	NOS	NOS	Nitric oxide synthase
TRINITY_DN132209_c0_g1	107.683	-1.52847	DOWN	0.650877	0.0283176	NOS1	Nos1	Nitric oxide synthase, brain
TRINITY_DN121371_c0_g1	238.423	2.57909	UP	0.545599	1.83629e-05	NOXO1	NOXO1	NADPH oxidase organizer 1
TRINITY_DN133500_c1_g2	965.004	1.12955	UP	0.34579	0.00363163	NRBP2	Nrbp2	Nuclear receptor-binding protein 2
TRINITY_DN121983_c4_g1	654.733	1.26899	UP	0.471191	0.0122264	NET4	Ntn4	Netrin-4
TRINITY_DN129747_c0_g4	256.499	-1.14903	DOWN	0.406459	0.0125882	NUMA1	NUMA1	Nuclear mitotic apparatus protein 1
TRINITY_DN128836_c4_g1	387.004	1.09213	UP	0.401188	0.0127926	NUPR1	Nupr1	Nuclear protein 1
TRINITY_DN127635_c0_g1	2010.21	-1.75068	DOWN	0.412813	0.000192444	DCOR	ODC1	Ornithine decarboxylase
TRINITY_DN109449_c0_g1	15.7001	-2.59635	DOWN	0.984588	0.0175321	PAK6	Pak6	Serine/threonine-protein kinase PAK 6
TRINITY_DN123739_c0_g1	97.1115	-3.11437	DOWN	0.607392	5.08835e-06	PAOX	Paox	Peroxisomal N(1)-acetyl-spermine/spermidine oxidase
TRINITY_DN119906_c7_g1	1418.05	1.00214	UP	0.400632	0.0208943	MPRGB	paqr5b	Membrane progestin receptor gamma-B
TRINITY_DN123074_c1_g2	81.0654	-1.84084	DOWN	0.729193	0.0204274	NEC1	Pcsk1	Neuroendocrine convertase 1
TRINITY_DN118769_c0_g1	25.675	3.87907	UP	1.03678	0.000579273	PDE1C	Pde1c	Calcium/calmodulin-dependent 3',5'-cyclic nucleotide phosphodiesterase 1C
TRINITY_DN114465_c1_g5	28.0228	1.88959	UP	1.10265	0.0432011	PDE3A	PDE3A	cGMP-inhibited 3',5'-cyclic phosphodiesterase A
TRINITY_DN119735_c1_g1	557.007	1.06838	UP	0.325442	0.00363221	PDE8A	PDE8A	High affinity cAMP-specific and IBMX-insensitive 3',5'-cyclic phosphodiesterase 8A
TRINITY_DN122526_c1_g1	1317.52	1.0658	UP	0.269338	0.00049026	PDGFB	PDGFB	Platelet-derived growth factor subunit B
TRINITY_DN114010_c0_g1	816.582	-2.75149	DOWN	0.838843	0.00395304	PDIA2	PDIA2	Protein disulfide-isomerase A2
TRINITY_DN128388_c2_g2	59.4265	1.00698	UP	0.476821	0.0376113	PGBD2	PGBD2	PiggyBac transposable element-derived protein 2
TRINITY_DN127399_c0_g3	11.3873	8.45025	UP	2.53271	3.39669e-06	PGBD4	PGBD4	PiggyBac transposable element-derived protein 4
TRINITY_DN115437_c5_g2	31.4609	1.38462	UP	0.537963	0.0169645	SESQ1	PHETA1	Sesquipedalian-1
TRINITY_DN130352_c1_g4	197.614	-2.27464	DOWN	0.732354	0.00602726	PHYD1	phyhd1	Phytanoyl-CoA dioxygenase domain-containing protein 1
TRINITY_DN130638_c2_g1	116.052	-2.13097	DOWN	0.841641	0.0202943	PI5L1	PIP5KL1	Phosphatidylinositol 4-phosphate 5-kinase-like protein 1
TRINITY_DN120532_c4_g1	1397.44	-1.48464	DOWN	0.507857	0.00976543	PJVK	PJVK	Pejvakin
TRINITY_DN111261_c4_g7	39.8322	2.94995	UP	0.939115	0.00276145	PA2G3	PLA2G3	Group 3 secretory phospholipase A2
TRINITY_DN136224_c3_g3	202.629	-4.51874	DOWN	0.618498	2.15173e-11	PLAT4	PLAAT4	Phospholipase A and acyltransferase 4
TRINITY_DN135051_c1_g1	154.783	2.68288	UP	0.83383	0.00222374	PLAC8	PLAC8	Placenta-specific gene 8 protein
TRINITY_DN129177_c0_g1	34.8775	-1.59696	DOWN	0.76656	0.0418741	PKH4B	PLEKHG4B	Pleckstrin homology domain-containing family G member 4B
TRINITY_DN128694_c3_g2	303.486	-1.06011	DOWN	0.397014	0.0182837	PLK1	plk1	Serine/threonine-protein kinase PLK1
TRINITY_DN125991_c0_g1	142.18	1.12649	UP	0.40526	0.0112989	PNPO	Pnpo	Pyridoxine-5'-phosphate oxidase
TRINITY_DN120173_c3_g1	33.1396	-1.92589	DOWN	0.755409	0.0197228	POL4	POL	Retrovirus-related Pol polyprotein from transposon 412
TRINITY_DN122466_c0_g1	130.156	-4.95571	DOWN	0.768116	4.70714e-09	POL5	pol	Retrovirus-related Pol polyprotein from transposon opus
TRINITY_DN124373_c0_g1	123.936	-2.15245	DOWN	0.917994	0.0271598	POL4	POL	Retrovirus-related Pol polyprotein from transposon 412
TRINITY_DN127406_c1_g3	39.4933	-5.47806	DOWN	0.916059	1.0168e-07	LORF2	Pol	LINE-1 retrotransposable element ORF2 protein
TRINITY_DN136452_c2_g2	116.788	-1.82141	DOWN	0.47634	0.000890138	POL	pol	Pol polyprotein
TRINITY_DN137021_c4_g1	197.906	-1.35483	DOWN	0.603281	0.0341366	RTJK	pol	RNA-directed DNA polymerase from mobile element jockey
TRINITY_DN111507_c1_g1	32.8132	-1.87362	DOWN	0.527881	0.00190888	PPM1H	Ppm1h	Protein phosphatase 1H
TRINITY_DN125089_c1_g1	276.733	-1.37023	DOWN	0.330649	0.000288446	PRC1	PRC1	Protein regulator of cytokinesis 1
TRINITY_DN120132_c0_g2	30.0921	-2.0244	DOWN	0.724597	0.0125882	PLD3A	prelid3a	PRELI domain containing protein 3A
TRINITY_DN119916_c1_g4	15.319	2.69989	UP	1.21088	0.0228714	AAKG2	PRKAG2	5'-AMP-activated protein kinase subunit gamma-2
TRINITY_DN120535_c0_g1	115.03	1.2534	UP	0.495297	0.0168321	PRRT4	Prrt4	Proline-rich transmembrane protein 4
TRINITY_DN129225_c5_g6	37.9814	3.46033	UP	0.909754	0.000440677	PRS27	Prss27	Serine protease 27
TRINITY_DN134775_c0_g3	4419.69	-1.91948	DOWN	0.577664	0.00363163	PRS27	PRSS27	Serine protease 27
TRINITY_DN126843_c0_g1	115.867	2.46084	UP	0.663828	0.000697576	PE2R3	PTGER3	Prostaglandin E2 receptor EP3 subtype
TRINITY_DN109604_c0_g1	117.814	2.02803	UP	0.728899	0.00787128	RGS5	RGS5	Regulator of G-protein signaling 5
TRINITY_DN126741_c7_g4	61.1886	-2.51756	DOWN	0.489095	4.51554e-06	RGS5	RGS5	Regulator of G-protein signaling 5
TRINITY_DN120373_c0_g3	126.965	-2.10723	DOWN	0.471462	8.14715e-05	RGS8	RGS8	Regulator of G-protein signaling 8
TRINITY_DN115673_c0_g2	8465.91	1.25174	UP	0.273519	4.54391e-05	RHAG	Rhag	Ammonium transporter Rh type A
TRINITY_DN130336_c0_g1	142.821	1.1836	UP	0.572758	0.0364463	RHBL4	RHBDD1	Rhomboid-related protein 4
TRINITY_DN112043_c0_g1	182.026	1.67734	UP	0.552991	0.00500093	RHCG	RHCG	Ammonium transporter Rh type C
TRINITY_DN131044_c2_g2	18890.2	2.43465	UP	0.409976	4.8e-08	RHCG	rhcg	Ammonium transporter Rh type C
TRINITY_DN111995_c0_g1	102.698	-1.84758	DOWN	0.427213	0.000118409	RORAB	rorab	Nuclear receptor ROR-alpha B
TRINITY_DN130657_c0_g1	149.103	-1.33175	DOWN	0.591672	0.0338198	RP3A	RPH3A	Rabphilin-3A
TRINITY_DN119684_c7_g1	62.5677	4.39509	UP	1.35928	0.00180478	SAMD3	SAMD3	Sterile alpha motif domain-containing protein 3
TRINITY_DN122915_c0_g3	41.7449	4.49123	UP	1.31624	0.00131258	SAMD3	SAMD3	Sterile alpha motif domain-containing protein 3
TRINITY_DN127740_c0_g1	315.741	-1.55722	DOWN	0.553207	0.0121137	SAMD3	SAMD3	Sterile alpha motif domain-containing protein 3
TRINITY_DN128089_c0_g1	671.036	2.83862	UP	0.476331	3.8636e-08	SAMD3	Samd3	Sterile alpha motif domain-containing protein 3
TRINITY_DN135686_c1_g3	404.728	-1.6084	DOWN	0.562608	0.0109439	SAMH1	samhd1	Deoxynucleoside triphosphate triphosphohydrolase SAMHD1
TRINITY_DN131604_c0_g2	1175.23	1.13042	UP	0.375478	0.00675152	SCRB2	Scarb2	Lysosome membrane protein 2
TRINITY_DN130024_c3_g3	27.0979	-2.06778	DOWN	0.829006	0.0214475	SCN1B	Scn1b	Sodium channel subunit beta-1
TRINITY_DN133872_c5_g1	12732.4	-1.31765	DOWN	0.400159	0.00403325	SECA	secA	Protein translocase subunit SecA
TRINITY_DN122615_c0_g1	17.0194	1.98641	UP	1.28576	0.0483514	SEPT4	Septin4	Septin-4
TRINITY_DN129599_c1_g1	489.413	1.33827	UP	0.242714	6.4216e-07	3BP5	SH3BP5	SH3 domain-binding protein 5
TRINITY_DN113130_c0_g2	198.047	1.00552	UP	0.40726	0.0218533	SI1L2	Sipa1l2	Signal-induced proliferation-associated 1-like protein 2
TRINITY_DN124987_c0_g1	9357.31	2.45576	UP	0.390429	6.37523e-09	S12A2	SLC12A2	Solute carrier family 12 member 2
TRINITY_DN120658_c1_g2	489.029	1.13187	UP	0.258841	0.00010449	M2OM	SLC25A11	Mitochondrial 2-oxoglutarate/malate carrier protein
TRINITY_DN115569_c0_g1	100.75	1.029	UP	0.434679	0.0257217	S247A	slc25a47a	Solute carrier family 25 member 47-A
TRINITY_DN132723_c1_g1	324.544	1.13993	UP	0.312608	0.00128509	S27A2	SLC27A2	Very long-chain acyl-CoA synthetase
TRINITY_DN131672_c0_g1	55.3396	2.46629	UP	0.67193	0.000764261	SC5A7	SLC5A7	High affinity choline transporter 1
TRINITY_DN112579_c3_g1	108.304	-1.07638	DOWN	0.526762	0.0492546	S6A13	Slc6a13	Sodium- and chloride-dependent GABA transporter 2
TRINITY_DN113378_c4_g1	260.957	-1.28483	DOWN	0.515674	0.0231814	CTR1	SLC7A1	High affinity cationic amino acid transporter 1
TRINITY_DN115184_c4_g1	270.26	2.18075	UP	0.558807	0.000382685	SL9A2	SLC9A2	Sodium/hydrogen exchanger 2
TRINITY_DN130955_c1_g1	318.881	1.51743	UP	0.425791	0.00138022	NHRF2	SLC9A3R2	Na(+)/H(+) exchange regulatory cofactor NHE-RF2
TRINITY_DN115064_c2_g2	46.1204	-6.20557	DOWN	1.1531	2.93194e-06	SMN	Smn1	Survival motor neuron protein
TRINITY_DN118714_c0_g1	72.7336	-1.34193	DOWN	0.545842	0.0241975	AP180	SNAP91	Clathrin coat assembly protein AP180
TRINITY_DN125644_c3_g3	17.2576	-1.7821	DOWN	0.906338	0.0488413	SNX6	Snx6	Sorting nexin-6
TRINITY_DN119458_c0_g1	55.3763	-1.37993	DOWN	0.642051	0.0386014	SOX10	SOX10	Transcription factor SOX-10
TRINITY_DN118806_c0_g1	178.804	-2.59124	DOWN	0.45323	3.02608e-07	SPART	SPART	Spartin
TRINITY_DN131149_c3_g2	1580.31	-1.51161	DOWN	0.323216	3.94625e-05	SPA5L	spata5l1	Spermatogenesis-associated protein 5-like protein 1
TRINITY_DN111961_c2_g2	93.3625	4.04287	UP	0.787608	2.29e-06	SIA4A	ST3GAL1	CMP-N-acetylneuraminate-beta-galactosamide-alpha-2,3-sialyltransferase 1
TRINITY_DN111961_c3_g2	437.988	3.53154	UP	0.914987	0.000320944	SIA4A	ST3GAL1	CMP-N-acetylneuraminate-beta-galactosamide-alpha-2,3-sialyltransferase 1
TRINITY_DN132874_c4_g1	64.1176	7.54516	UP	1.20252	3.21793e-08	SIA4A	ST3GAL1	CMP-N-acetylneuraminate-beta-galactosamide-alpha-2,3-sialyltransferase 1
TRINITY_DN119022_c5_g2	198.307	1.04398	UP	0.310221	0.00295454	SIA4B	St3gal2	CMP-N-acetylneuraminate-beta-galactosamide-alpha-2,3-sialyltransferase 2
TRINITY_DN127871_c0_g4	463.324	7.31182	UP	0.833181	9.46933e-17	SIA4B	ST3GAL2	CMP-N-acetylneuraminate-beta-galactosamide-alpha-2,3-sialyltransferase 2
TRINITY_DN132003_c0_g1	171.755	2.41803	UP	0.897233	0.00816378	SIA4B	ST3GAL2	CMP-N-acetylneuraminate-beta-galactosamide-alpha-2,3-sialyltransferase 2
TRINITY_DN123986_c0_g1	240.029	1.21232	UP	0.507035	0.0213623	SIA7B	ST6GALNAC2	Alpha-N-acetylgalactosaminide alpha-2,6-sialyltransferase 2
TRINITY_DN113527_c5_g4	119.98	2.51283	UP	0.936095	0.00845834	SIA8F	St8sia6	Alpha-2,8-sialyltransferase 8F
TRINITY_DN117251_c0_g2	101.087	1.51081	UP	0.774178	0.0362704	SIA8F	ST8SIA6	Alpha-2,8-sialyltransferase 8F
TRINITY_DN134813_c6_g1	99.2606	2.91781	UP	0.880539	0.00181296	SIA8F	ST8SIA6	Alpha-2,8-sialyltransferase 8F
TRINITY_DN122396_c1_g1	299.173	1.39492	UP	0.314413	7.25547e-05	STK39	Stk39	Serine/Threonine Kinase 39
TRINITY_DN135284_c0_g1	673.659	1.42308	UP	0.40486	0.00157008	STX11	Stx11	Syntaxin-11
TRINITY_DN119717_c0_g1	28.9335	-2.66412	DOWN	0.778641	0.00261809	SUSD2	Susd2	Sushi domain-containing protein 2
TRINITY_DN123065_c0_g1	15.4295	6.42612	UP	1.83322	0.000389218	SV2B	Sv2b	Synaptic vesicle glycoprotein 2B
TRINITY_DN133313_c0_g3	30.1141	1.79677	UP	0.735118	0.0169645	SYCP1	Sycp1	Synaptonemal complex protein 1
TRINITY_DN132979_c2_g3	26.5044	2.66405	UP	0.74868	0.00103103	SYT1	SYT1	Synaptotagmin-1
TRINITY_DN128121_c1_g1	331.604	2.12154	UP	0.579517	0.000838915	TC1A	tc1a	Transposable element Tc1 transposase
TRINITY_DN118016_c0_g1	379.312	1.7891	UP	0.493347	0.00102573	TCAF	tcaf	TRPM8 channel-associated factor homolog
TRINITY_DN123316_c0_g1	599.742	2.00395	UP	0.448372	5.29263e-05	TCAF	tcaf	TRPM8 channel-associated factor homolog
TRINITY_DN135540_c0_g1	55.9517	-1.21954	DOWN	0.509698	0.0273401	TCEA2	TCEA2	Transcription elongation factor A protein 2
TRINITY_DN126769_c0_g1	683.001	-1.19592	DOWN	0.375943	0.00541548	T11L1	TCP11L1	T-complex protein 11-like protein 1
TRINITY_DN137209_c4_g1	94.7747	1.71913	UP	0.851369	0.0301486	TECTA	TECTA	Alpha-tectorin
TRINITY_DN135518_c2_g3	105.344	-2.21633	DOWN	0.439057	6.60512e-06	TF211	Tf2-11	Transposon Tf2-11 polyprotein
TRINITY_DN117554_c0_g1	107.026	2.28428	UP	0.729939	0.00363798	TGM5	Tgm5	Protein-glutamine gamma-glutamyltransferase 5
TRINITY_DN137052_c2_g1	346.843	1.31415	UP	0.656398	0.035962	THAP2	Thap2	THAP domain-containing protein 2
TRINITY_DN131779_c0_g2	6726.73	1.06993	UP	0.410503	0.0154726	TSP1	THBS1	Thrombospondin-1
TRINITY_DN135698_c2_g1	235.49	4.54862	UP	0.814742	2.27433e-07	TSP1	thbs1	Thrombospondin-1
TRINITY_DN135698_c2_g2	74.4069	5.49224	UP	1.01282	1.09907e-06	TSP1	thbs1	Thrombospondin-1
TRINITY_DN124579_c2_g1	24.3215	1.37245	UP	0.768448	0.047015	TLR21	TLR2-1	Toll-like receptor 2 type-1
TRINITY_DN110814_c0_g1	298.792	-6.04682	DOWN	0.521295	2.71068e-28	TM144	Tmem144	Transmembrane protein 144
TRINITY_DN117129_c3_g1	22.7529	-1.55342	DOWN	0.663352	0.0286712	TM168	TMEM168	Transmembrane protein 168
TRINITY_DN125341_c2_g1	85.2213	-3.86643	DOWN	0.755167	5.95746e-06	TM272	TMEM272	Transmembrane protein 272
TRINITY_DN130235_c0_g2	134.162	-1.96245	DOWN	0.950002	0.0407877	TMM44	TMEM44	Transmembrane protein 44
TRINITY_DN136645_c2_g3	6274.86	-2.35789	DOWN	0.513688	5.37274e-05	ENTK	TMPRSS15	Enteropeptidase
TRINITY_DN120291_c0_g2	594.129	-1.09175	DOWN	0.439924	0.0253506	TPPP3	tppp3	Tubulin polymerization-promoting protein family member 3
TRINITY_DN137076_c3_g1	29.8439	-1.56512	DOWN	0.747582	0.0398809	TV382	TRAV38-2DV8	T cell receptor alpha variable 38-2/delta variable 8
TRINITY_DN113053_c0_g1	100.959	1.05276	UP	0.450001	0.0268197	TRI14	Trim14	Tripartite motif-containing protein 14
TRINITY_DN121365_c1_g2	46.8953	2.64915	UP	0.581308	4.36923e-05	TRI16	Trim16	Tripartite motif-containing protein 16
TRINITY_DN115000_c2_g4	25.4604	-1.80346	DOWN	0.72947	0.0223611	TR16L	TRIM16L	Tripartite motif-containing protein 16-like protein
TRINITY_DN121796_c0_g1	131.771	-1.17058	DOWN	0.48533	0.0267179	TRI25	Trim25	E3 ubiquitin/ISG15 ligase TRIM25
TRINITY_DN130162_c0_g2	410.655	2.7042	UP	0.759092	0.000972904	TRI25	Trim25	E3 ubiquitin/ISG15 ligase TRIM25
TRINITY_DN124920_c2_g2	719.903	1.38067	UP	0.695159	0.0355935	TRI27	TRIM27	Zinc finger protein RFP
TRINITY_DN124414_c3_g2	1437.75	1.19861	UP	0.456332	0.0147308	TRI47	TRIM47	E3 ubiquitin-protein ligase TRIM47
TRINITY_DN129032_c0_g1	59.162	-2.71058	DOWN	0.981889	0.013073	TRI66	Trim66	Tripartite motif-containing protein 66
TRINITY_DN131515_c2_g2	157.166	-3.28216	DOWN	0.723664	6.70717e-05	TRPM2	trpm2	Transient receptor potential cation channel subfamily M member 2
TRINITY_DN135600_c2_g1	527.846	-2.24299	DOWN	0.520126	0.000150039	TRPM2	trpm2	Transient receptor potential cation channel subfamily M member 2
TRINITY_DN111395_c5_g1	309.264	-1.32504	DOWN	0.36656	0.0016786	TRPM5	TRPM5	Transient receptor potential cation channel subfamily M member 5
TRINITY_DN128103_c0_g2	970.051	-1.08252	DOWN	0.274584	0.000579273	TRPM7	TRPM7	Transient receptor potential cation channel subfamily M member 7
TRINITY_DN123978_c4_g2	115.225	2.19948	UP	0.518646	0.000126336	TRPV1	TRPV1	Transient receptor potential cation channel subfamily V member 1
TRINITY_DN127180_c4_g1	108.958	1.02502	UP	0.541878	0.0494166	TRPV1	Trpv1	Transient receptor potential cation channel subfamily V member 1
TRINITY_DN120457_c1_g1	391.892	-2.85286	DOWN	0.422457	7.26317e-10	TRPV4	TRPV4	Transient receptor potential cation channel subfamily V member 4
TRINITY_DN133693_c0_g1	23.0176	1.97598	UP	0.867108	0.0217199	T22D3	TSC22D3	TSC22 domain family protein 3
TRINITY_DN122467_c2_g1	109.505	-1.67323	DOWN	0.567104	0.0088629	TSN7	Tspan7	Tetraspanin-7
TRINITY_DN134511_c5_g2	198.974	-1.34715	DOWN	0.534236	0.0213623	TTL11	TTLL11	Tubulin polyglutamylase TTLL11
TRINITY_DN123185_c0_g1	36.478	-2.17913	DOWN	0.735493	0.00839575	TTY2L	ttyh2l	Protein tweety homolog 2-like
TRINITY_DN117359_c4_g3	129.854	-1.88287	DOWN	0.893904	0.0386014	YG31B	TY3B-G	Transposon Ty3-G Gag-Pol polyprotein
TRINITY_DN125554_c0_g3	89.4977	5.7715	UP	1.91772	0.00255651	YI31B	TY3B-I	Transposon Ty3-I Gag-Pol polyprotein
TRINITY_DN109851_c0_g1	39.7036	-1.54568	DOWN	0.668273	0.029096	UBTD1	ubtd1	Ubiquitin domain-containing protein 1
TRINITY_DN126649_c2_g1	46.2188	-2.66431	DOWN	0.941694	0.0112634	UCP2	ucp2	Mitochondrial uncoupling protein 2
TRINITY_DN134088_c0_g2	84.9512	1.2935	UP	0.703826	0.0460471	UN13B	Unc13b	Protein unc-13 homolog B
TRINITY_DN119602_c2_g1	606.886	2.09308	UP	0.321925	1.86493e-09	UBP2	USP2	Ubiquitin carboxyl-terminal hydrolase 2
TRINITY_DN126295_c0_g1	172.599	-1.70661	DOWN	0.563664	0.00742932	VILI	VIL1	Villin-1
TRINITY_DN115446_c1_g1	282.048	2.96368	UP	0.40534	8.84855e-12	VIPR	VIPR1	Vasoactive intestinal polypeptide receptor
TRINITY_DN119645_c3_g1	1155.55	-2.35525	DOWN	0.861763	0.0138764	VITRN	VIT	Vitrin
TRINITY_DN128358_c0_g1	237.988	1.12891	UP	0.472712	0.0227773	VS10L	VSIG10L	V-set and immunoglobulin domain-containing protein 10-like
TRINITY_DN113018_c1_g1	414.19	3.78323	UP	0.655361	8.7197e-08	VWA7	Vwa7	von Willebrand factor A domain-containing protein 7
TRINITY_DN135178_c2_g1	663.643	2.08901	UP	0.61818	0.00179104	VWA7	Vwa7	von Willebrand factor A domain-containing protein 7
TRINITY_DN133399_c0_g1	171.089	3.76086	UP	0.474003	2.07193e-13	WNK2	Wnk2	WNK Lysine Deficient Protein Kinase 2
TRINITY_DN119009_c3_g1	12.8517	-5.29308	DOWN	1.2206	5.26774e-05	RTXE	X-element\ORF2	Probable RNA-directed DNA polymerase from transposon X-element
TRINITY_DN117860_c1_g2	118.421	4.14434	UP	0.603998	1.62334e-10	K1C5	xk70a	Keratin, type I cytoskeletal 47 kDa
TRINITY_DN128899_c1_g6	75.6356	-1.03033	DOWN	0.457918	0.0367464	ZBED1	ZBED1	Zinc finger BED domain-containing protein 1
TRINITY_DN114314_c1_g1	10.2314	7.73713	UP	2.69724	0.000236998	ZBED4	Zbed4	Zinc finger BED domain-containing protein 4
TRINITY_DN121240_c0_g1	100.452	-1.94063	DOWN	0.465803	0.000260832	ZDH11	Zdhhc11	Probable palmitoyltransferase ZDHHC11
TRINITY_DN129405_c1_g1	70.5855	-2.42316	DOWN	0.619014	0.000605335	ZDH23	ZDHHC23	Palmitoyltransferase ZDHHC23
TRINITY_DN118643_c0_g1	1201.21	7.11791	UP	0.429844	4.96172e-58	ZG16	Zg16	Zymogen granule membrane protein 16
TRINITY_DN118643_c0_g3	4458.64	2.97614	UP	0.461527	2.45788e-09	ZG16	Zg16	Zymogen granule membrane protein 16
TRINITY_DN128985_c1_g1	1164.45	5.88563	UP	0.648309	1.04009e-17	ZG16	Zg16	Zymogen granule membrane protein 16
TRINITY_DN129923_c0_g1	4699.84	-2.99294	DOWN	0.464821	5.10775e-09	ZG16	Zg16	Zymogen granule membrane protein 16
TRINITY_DN118347_c0_g1	27.8278	-4.51411	DOWN	1.04343	0.000178497	ZMY12	ZMYND12	Zinc finger MYND domain-containing protein 12
TRINITY_DN132669_c1_g3	221.483	-1.76396	DOWN	0.61159	0.00995221	ZNF22	ZNF22	Zinc finger protein 22
TRINITY_DN127685_c0_g6	58.3896	-2.5347	DOWN	0.659117	0.000779194	ZN235	ZNF235	Zinc finger protein 235
TRINITY_DN115170_c1_g3	306.309	2.41912	UP	1.1339	0.0208943	ZP2	Zp2	Zona pellucida sperm-binding protein 2
TRINITY_DN102248_c0_g1	925.682	1.33888	UP	0.371068	0.00123717	TMS14928.1		hypothetical protein E3U43_21390
TRINITY_DN104750_c0_g1	22.4329	3.8746	UP	1.52105	0.00816367	---NA---
TRINITY_DN105002_c0_g1	36.3604	-1.21879	DOWN	0.579901	0.0438106	XP_008399691.1		centromere-associated protein E
TRINITY_DN109669_c0_g1	515.382	1.16933	UP	0.329779	0.00162565	---NA---
TRINITY_DN111280_c5_g1	64.6087	-3.92735	DOWN	1.05457	0.0012741	---NA---
TRINITY_DN112127_c1_g3	2133.71	1.61773	UP	0.385267	0.000157406	---NA---
TRINITY_DN112149_c4_g5	14.5907	-1.68083	DOWN	0.795909	0.0406114	TCB1		Transposable element Tcb1 transposase
TRINITY_DN112212_c0_g1	202.164	-1.27824	DOWN	0.475245	0.0167308	XP_015249560.1		nucleolin-like
TRINITY_DN112474_c4_g1	11.529	-3.81185	DOWN	1.15915	0.00449592	CAB51372.1		transposase
TRINITY_DN112504_c4_g1	4859.88	1.14115	UP	0.250134	5.03341e-05	K1C1		Keratin, type I cytoskeletal 50 kDa
TRINITY_DN112727_c7_g1	128.373	-4.64782	DOWN	0.950002	1.96373e-05	XP_19214874.1		uncharacterized protein LOC109202258
TRINITY_DN112782_c5_g1	64.4893	4.1929	UP	0.891464	1.61725e-05	CNG1		Cyclic nucleotide-gated channel cone photoreceptor subunit alpha
TRINITY_DN113260_c0_g1	173.722	-2.03685	DOWN	0.374404	1.2891e-06	XP_027873952.1		uncharacterized protein LOC114144912
TRINITY_DN113350_c3_g1	132.871	4.68193	UP	0.68723	2.23207e-10	XP_014835766.1		circumsporozoite protein-like [Poecilia mexicana]
TRINITY_DN113719_c7_g3	30.1512	-1.83555	DOWN	0.630689	0.00955861	---NA---
TRINITY_DN114313_c0_g2	1009.64	-1.48541	DOWN	0.648621	0.0311014	MYSS		Myosin heavy chain, fast skeletal muscle
TRINITY_DN114464_c0_g1	90.3689	-1.67969	DOWN	0.573409	0.00894008	PWA23361.1		hypothetical protein CCH79_19515
TRINITY_DN114788_c2_g1	101.419	3.28043	UP	0.913064	0.000751372	XP_021164119.1		uncharacterized protein LOC105939830 isoform X2
TRINITY_DN114906_c3_g2	28.6421	3.64484	UP	1.43079	0.00832529	XP_012727834.1		uncharacterized protein LOC105933017
TRINITY_DN115033_c4_g1	362.267	1.5066	UP	0.61565	0.0178866	XP_012716072.1		uncharacterized protein LOC105924852, partial
TRINITY_DN115047_c1_g1	72.9243	-1.58731	DOWN	0.409628	0.00071705	---NA---
TRINITY_DN115105_c1_g1	48.0386	-1.42641	DOWN	0.403929	0.00207949	XP_012722265.1		uncharacterized protein LOC105929161
TRINITY_DN115170_c1_g4	260.757	6.06591	UP	1.28214	8.56465e-06	XP_007571096.2		ZP domain-containing protein-like
TRINITY_DN115680_c4_g1	335.039	1.08469	UP	0.336565	0.00421346	STXA		Neoverrucotoxin subunit alpha
TRINITY_DN116365_c1_g1	20.0411	-2.76957	DOWN	0.826153	0.00302838	XP_027898489.1		uncharacterized protein LOC114160212
TRINITY_DN116368_c0_g2	1704.8	-1.68766	DOWN	0.403019	0.000241724	AIK66533.1		interleukin 4/13-2 [Dicentrarchus labrax] AKK32390.1 interleukin 4/13-2
TRINITY_DN116387_c4_g6	80.1619	-1.81611	DOWN	0.546786	0.00367526	TCB2		Transposable element Tcb2 transposase
TRINITY_DN117148_c3_g1	18.8869	-5.27343	DOWN	1.29939	0.000192444	---NA---
TRINITY_DN117273_c0_g2	20.7112	2.31155	UP	0.965835	0.0167308	XP_008403337.1		protein CBFA2T3 isoform X3
TRINITY_DN117862_c3_g1	18.3833	-6.12011	DOWN	1.26448	4.74677e-06	XP_015241122.1		cyclic nucleotide-gated cation channel beta-1-like
TRINITY_DN117917_c0_g1	104.463	2.82792	UP	1.13032	0.0109972	XP_018540770.1		PREDICTED: uncharacterized protein LOC108888992
TRINITY_DN118072_c1_g2	51.8078	-1.44741	DOWN	0.694463	0.0432256	XP_017296982.2		CD276 antigen-like
TRINITY_DN118428_c1_g2	198.72	1.67851	UP	0.614783	0.00980351	XP_008434143.1		YTH domain-containing protein 1-like [Poecilia reticulata]
TRINITY_DN118798_c0_g1	30.1182	-8.74357	DOWN	2.99022	5.08835e-06	XP_014873388.1		cell wall protein DAN4-like [Poecilia latipinna] XP
TRINITY_DN118871_c0_g1	9266.36	1.42332	UP	0.403285	0.00151523	K1C1		Keratin, type I cytoskeletal 50 kDa
TRINITY_DN119178_c9_g1	14.0275	3.31366	UP	1.12985	0.00713092	CDQ86102.1		unnamed protein product
TRINITY_DN119210_c4_g4	16.7465	-2.46355	DOWN	0.940612	0.0168256	---NA---
TRINITY_DN119422_c0_g1	52.5362	1.48561	UP	0.537471	0.0112219	A1A8D0Q4		Endo/exonuclease/phosphatase domain-containing protein (Fragment)
TRINITY_DN120125_c0_g1	35.7953	-2.84789	DOWN	0.944139	0.00769799	TSAC		Putative threonylcarbamoyl-AMP synthase
TRINITY_DN120469_c3_g4	79.0197	9.44859	UP	1.6317	3.69474e-09	LADD		Ladderlectin
TRINITY_DN120602_c2_g1	191.828	2.3059	UP	0.588436	0.000347244	XP_015243257.1		probable D-tyrosyl-tRNA(Tyr) deacylase 2
TRINITY_DN120636_c2_g2	55.0441	2.49385	UP	1.26667	0.0250457	IGL1		Immunoglobulin lambda-1 light chain
TRINITY_DN120823_c3_g3	168.03	1.16475	UP	0.382635	0.00579696	XP_021168503.1		uncharacterized serine-rich protein C215.13-like isoform X1
TRINITY_DN121212_c0_g1	13.6073	8.91363	UP	3.14143	0.000534912	LADD		Ladderlectin
TRINITY_DN121375_c0_g2	155.973	1.19247	UP	0.545651	0.0304735	XP_023265790.1		heterogeneous nuclear ribonucleoprotein A1-like
TRINITY_DN121404_c3_g1	52.4248	-9.45468	DOWN	2.884	1.41906e-12	XP_029958222.1		uncharacterized protein LOC115396479, partial
TRINITY_DN121588_c9_g2	34.7199	-1.7416	DOWN	0.700626	0.0222982	---NA---
TRINITY_DN121635_c2_g13	10.5664	3.36177	UP	1.24063	0.00742932	---NA---
TRINITY_DN121946_c1_g1	114.513	-2.21827	DOWN	0.802909	0.0125882	XP_030217862.1		uncharacterized protein LOC115547633
TRINITY_DN121989_c2_g1	34.8265	-1.84698	DOWN	0.668743	0.013311	TWW74539.1		Endogenous retrovirus group V member 2
TRINITY_DN122139_c2_g2	395.458	2.9107	UP	0.564267	2.27221e-06	---NA---
TRINITY_DN122326_c0_g1	1108.18	-1.28981	DOWN	0.203433	8.3631e-09	ACO51862.1		Transposable element Tc1 transposase
TRINITY_DN122662_c3_g4	13.4643	3.34869	UP	1.25685	0.0118161	XP_028457159.1		deoxyribonuclease-2-alpha-like
TRINITY_DN123475_c3_g1	38.9572	3.9422	UP	1.24518	0.00251336	---NA---
TRINITY_DN123588_c0_g3	173.544	-2.01334	DOWN	0.513175	0.000606158	A0S7MG61		PPUP8827 (Fragment)
TRINITY_DN123753_c2_g2	9833.04	-1.99835	DOWN	0.440743	6.68802e-05	XP_014905488.1		long neurotoxin 77-like isoform X1
TRINITY_DN123861_c2_g1	190.424	-2.68852	DOWN	0.808351	0.00348352	XP_022541892.1		uncharacterized protein LOC111196802
TRINITY_DN123961_c5_g1	108.17	5.30081	UP	3.02703	0.0151443	TWW59701.1		hypothetical protein D4764_06G0012310
TRINITY_DN124081_c3_g2	16.5968	-1.99095	DOWN	0.773267	0.0189244	---NA---
TRINITY_DN124450_c5_g2	398.089	4.02762	UP	0.535948	2.06312e-12	---NA---
TRINITY_DN124648_c2_g4	28.1245	-3.01354	DOWN	0.697478	0.000156889	XP_019208192.1		pollen-specific leucine-rich repeat extensin-like protein 1
TRINITY_DN124881_c3_g1	3014.13	1.28152	UP	0.287318	6.87829e-05	COX6A		Cytochrome c oxidase subunit 6A, mitochondrial
TRINITY_DN125168_c2_g9	11.1629	7.33296	UP	2.69786	0.000772958	SCAL1		Struthiocalcin-1
TRINITY_DN125424_c5_g1	8336.27	3.09849	UP	0.375463	1.17553e-14	LADD		Ladderlectin
TRINITY_DN125558_c0_g1	10973.5	1.18977	UP	0.291189	0.000260832	---NA---
TRINITY_DN125663_c5_g1	42.7384	2.95799	UP	0.963254	0.00329438	NATT3		Natterin-3
TRINITY_DN125905_c0_g2	45.7754	-4.68447	DOWN	0.976079	2.6351e-05	XP_019211279.1		uncharacterized protein LOC109200242 [Oreochromis niloticus]
TRINITY_DN126101_c0_g1	1244.08	-1.58325	DOWN	0.643625	0.023534	XP_030208804.1		bis(5'-adenosyl)-triphosphatase ENPP4 isoform X4
TRINITY_DN126374_c2_g2	155.138	-1.69394	DOWN	0.484095	0.0022618	XP_023205115.1		mucin-5AC-like
TRINITY_DN126478_c3_g2	428.696	10.1659	UP	3.87375	0.00128223	NP_001265804.1		major histocompatibility complex class I-related gene protein-like precursor [Oryzias latipes]
TRINITY_DN126514_c2_g4	523.885	-1.27449	DOWN	0.533361	0.0277693	XP_021176511.1		arginine/serine-rich protein PNISR isoform X1
TRINITY_DN126626_c3_g1	116.493	2.63981	UP	0.596499	5.64709e-05	XP_003450859.1		uncharacterized protein LOC100707031 isoform X2
TRINITY_DN126866_c0_g1	12.9797	8.17893	UP	3.23159	0.00252153	YTX2		Transposon TX1 uncharacterized 149 kDa protein
TRINITY_DN127124_c2_g1	34.5655	2.61272	UP	0.964091	0.00934023	PWA27812.1		hypothetical protein CCH79_00000625, partial
TRINITY_DN127437_c0_g1	65.2522	-1.73612	DOWN	0.87035	0.0465055	SYB		Synaptobrevin
TRINITY_DN127526_c5_g1	52.9152	3.07777	UP	1.12486	0.00683137	LORF2		LINE-1 retrotransposable element ORF2 protein
TRINITY_DN127675_c0_g2	106.569	3.58611	UP	1.04269	0.00117502	XP_023203025.1		titin-like [Xiphophorus maculatus]
TRINITY_DN127986_c0_g1	179.266	1.49887	UP	0.493507	0.00529532	IGHM		Ig mu chain C region secreted form
TRINITY_DN128511_c0_g1	93.6854	2.05854	UP	1.2192	0.0387251	POLX		Retrovirus-related Pol polyprotein from transposon TNT 1-94
TRINITY_DN128613_c4_g1	26.2721	7.90195	UP	1.61414	1.11184e-06	TCB1		Transposable element Tcb1 transposase
TRINITY_DN128889_c0_g1	281.175	-1.68853	DOWN	0.372271	6.53248e-05	XP_023180330.1		uncharacterized protein LOC111605799 isoform X1
TRINITY_DN128899_c1_g4	12.4414	-1.68901	DOWN	0.774272	0.0338198	XP_027886135.1		zinc finger BED domain-containing protein 1-like
TRINITY_DN128920_c0_g1	122.767	2.8677	UP	0.81848	0.00112588	XP_008422988.2		PREDICTED: uncharacterized protein LOC103474048
TRINITY_DN128949_c8_g1	22.4453	-4.31321	DOWN	0.954351	0.000113971	TCB1		Transposable element Tcb1 transposase
TRINITY_DN129039_c2_g3	819.277	-3.63528	DOWN	0.851411	0.000183912	XP_030249737.1		uncharacterized protein LOC115567382
TRINITY_DN129131_c0_g1	484.373	1.37971	UP	0.418266	0.00295454	NHEB		Na(+)/H(+) exchanger beta
TRINITY_DN129394_c10_g2	197.063	7.8817	UP	0.885602	1.90591e-17	RXN12193.1		RNA-directed DNA polymerase from mobile element jockey
TRINITY_DN129497_c3_g1	746.381	6.81165	UP	1.41425	4.67033e-06	XP_027860269.1		V-set domain-containing T-cell activation inhibitor 1-like
TRINITY_DN129594_c0_g2	32.8888	5.95599	UP	1.1799	1.17403e-05	XP_015798156.1		PREDICTED: uncharacterized protein LOC107374514
TRINITY_DN129601_c0_g1	199.689	-1.01857	DOWN	0.398858	0.0228995	CAH17860.1		TPA: putative transposase
TRINITY_DN129619_c0_g2	116.588	2.92767	UP	1.76363	0.0294895	XP_015228102.1		sialic acid synthase-like
TRINITY_DN129870_c2_g2	58.1456	-2.5271	DOWN	0.952576	0.0162299	XP_023203286.1		uncharacterized protein LOC111611357
TRINITY_DN130487_c2_g1	166.875	3.08141	UP	0.912453	0.0015396	XP_027883915.1		cell number regulator 10-like isoform X2 [Xiphophorus couchianus]
TRINITY_DN130871_c4_g2	526.616	-2.43528	DOWN	0.386392	1.1e-08	---NA---
TRINITY_DN131071_c4_g1	33.3064	1.46451	UP	0.625717	0.0225524	---NA---
TRINITY_DN131323_c4_g2	126.726	3.99599	UP	0.83148	9.17694e-06	XP_027883917.1		cell number regulator 10-like isoform X3
TRINITY_DN131404_c0_g7	22.8792	-9.18134	DOWN	3.02636	9.54335e-07	---NA---
TRINITY_DN131473_c1_g1	442.808	-1.39915	DOWN	0.655711	0.0398786	XP_021169744.1		GTPase IMAP family member 8-like
TRINITY_DN131675_c0_g1	144.5	1.27047	UP	0.362372	0.00178637	---NA---
TRINITY_DN131682_c3_g2	87.9712	1.25	UP	0.387278	0.0038629	XP_023196211.1		immunoglobulin superfamily member 1-like
TRINITY_DN131725_c0_g1	2179.95	1.27623	UP	0.320988	0.000392522	XP_015227657.1		heterogeneous nuclear ribonucleoprotein A0-like
TRINITY_DN132479_c0_g2	48.9737	2.34355	UP	0.658539	0.0011432	XP_030287033.1		protein Ycf2-like isoform X4
TRINITY_DN132596_c1_g1	59.1755	-1.49909	DOWN	0.65434	0.0304735	XP_028300415.1		uncharacterized protein LOC114462047
TRINITY_DN132795_c4_g3	27.1927	4.0483	UP	1.05973	0.000426595	---NA---
TRINITY_DN133011_c2_g1	2114.87	4.75793	UP	0.864177	2.91258e-07	LEG		Beta-galactoside-binding lectin
TRINITY_DN133013_c1_g2	440.695	1.04031	UP	0.292379	0.00172012	XP_027860359.1		mucin-5AC-like
TRINITY_DN133049_c7_g3	601.91	3.9115	UP	1.74422	0.0112989	ADJ80991.1		CR1-3
TRINITY_DN133239_c1_g2	850.983	1.38065	UP	0.465958	0.00675152	XP_014889536.1		mucin-5AC-like isoform X2
TRINITY_DN133385_c3_g1	264.784	-1.07213	DOWN	0.501503	0.0440917	---NA---
TRINITY_DN133605_c1_g1	14.0162	3.45279	UP	1.72696	0.0254731	XP_014894061.1		aryl hydrocarbon receptor-like
TRINITY_DN133729_c10_g1	237.281	-1.3539	DOWN	0.613227	0.0361577	KAA8585425.1		hypothetical protein FQN60_4119
TRINITY_DN134022_c2_g1	165.414	-1.10463	DOWN	0.403252	0.0156797	---NA---
TRINITY_DN134038_c0_g5	54.5938	-1.67111	DOWN	0.591411	0.0118161	NF7O		Nuclear factor 7, ovary
TRINITY_DN134344_c0_g1	101.551	4.20786	UP	0.906295	2.03915e-05	IGM		Immunoglobulin mu heavy chain
TRINITY_DN134445_c0_g3	18.5492	-1.65257	DOWN	0.77262	0.0394903	---NA---
TRINITY_DN134461_c0_g1	1858.83	1.39953	UP	0.470225	0.00622453	CRJ1B		Crystallin J1B
TRINITY_DN134485_c8_g1	46.2179	8.84589	UP	1.8705	1.59933e-06	KAA0713114.1		Transposable element
TRINITY_DN134509_c3_g1	87.3879	1.69579	UP	1.02667	0.0460471	STXA		Stonustoxin subunit alpha
TRINITY_DN134955_c3_g2	66.0677	3.64541	UP	2.13728	0.0248271	SML		L-rhamnose-binding lectin SML
TRINITY_DN134966_c1_g1	19.2456	3.05294	UP	1.06957	0.00568001	AGO18322.1		reverse transcriptase
TRINITY_DN134996_c4_g3	41.1562	-3.64657	DOWN	0.592762	3.41448e-08	---NA---
TRINITY_DN135208_c0_g1	811.915	3.3175	UP	2.17538	0.0286712	---NA---
TRINITY_DN135309_c3_g1	51.17	-1.3542	DOWN	0.629079	0.0391148	---NA---
TRINITY_DN135553_c3_g1	132.969	2.02077	UP	0.474739	0.000119572	XP_023185164.1		uncharacterized protein LOC111607605 isoform X2
TRINITY_DN135771_c2_g1	21.8802	2.51246	UP	1.37432	0.0297171	CAC1S		Voltage-dependent L-type calcium channel subunit alpha-1S
TRINITY_DN135908_c1_g2	11.3131	-3.25317	DOWN	1.06638	0.00805183	STXB		Stonustoxin subunit beta
TRINITY_DN136266_c1_g1	1123.35	-2.84689	DOWN	0.54805	4.03631e-06	STXA		Neoverrucotoxin subunit alpha
TRINITY_DN136366_c0_g1	1114.3	1.8264	UP	0.23696	8.43723e-13	XP_023121710.1		fibropellin-1-like
TRINITY_DN136621_c3_g1	159.046	1.17843	UP	0.571559	0.0360242	---NA---
TRINITY_DN136635_c1_g1	133.393	-1.46333	DOWN	0.457625	0.00500093	XP_006803511.1		butyrophilin subfamily 2 member A2-like
TRINITY_DN136648_c3_g1	65.5739	1.45424	UP	0.813658	0.0444375	YTX2		Transposon TX1 uncharacterized 149 kDa protein
TRINITY_DN136649_c1_g1	18.7663	-2.58125	DOWN	0.735667	0.00215763	---NA---
TRINITY_DN136836_c4_g2	81.1332	4.30973	UP	1.22298	0.000809058	A1A8G3H8		Integrase catalytic domain-containing protein
TRINITY_DN137168_c2_g1	76.2147	3.71604	UP	1.28051	0.00400708	XP_016521496.1		septin-5-like
TRINITY_DN137168_c3_g1	118.093	1.47209	UP	0.637082	0.0213124	XP_015244760.1		septin-7-like
TRINITY_DN137364_c5_g4	148.516	1.08205	UP	0.451676	0.0237614	XP_005159262.1		putative nuclease HARBI1
TRINITY_DN137365_c2_g1	15.3301	-2.91516	DOWN	1.02706	0.0113885	RZF36459.1		hypothetical protein LSTR_LSTR009555
TRINITY_DN137395_c2_g2	14.9611	2.9356	UP	1.56937	0.0282666	RXN15997.1		cytosolic carboxypeptidase 2 [Labeo rohita]
TRINITY_DN137401_c9_g1	41.5874	-7.00272	DOWN	0.994114	1.62334e-10	---NA---
TRINITY_DN137516_c4_g1	298.913	-1.81776	DOWN	0.535503	0.00299493	XP_026017839.1		uncharacterized protein LOC113018728
TRINITY_DN72026_c0_g1	40.2759	6.72211	UP	1.52276	3.87811e-05	---NA---
TRINITY_DN87784_c0_g1	147.747	6.19337	UP	0.843774	4.92127e-12	LECG		Galactose-specific lectin nattectin
TRINITY_DN95185_c0_g1	4061.98	10.9932	UP	2.2118	1.70671e-06	---NA---

## Sheet: Suppl. Table 6
Supplementary Table 6. Symbols and full names for the differentially expressed genes mentioned in the manuscript
Gene symbol	Gene name
ABCC8	ATP-binding cassette sub-family C member 8
ABCG20	ABC transporter G family member 20
ADAMTS5	A disintegrin and metalloproteinase with thrombospondin motifs 5
ALOX15B	Arachidonate 15-lipoxygenase B
ALOXE3	Hydroperoxide isomerase ALOXE3
AQP3	Aquaporin-3
ARG1	Arginase-1
ATP1A1	Sodium/potassium-transporting ATPase subunit alpha-1
ATP1A3	Sodium/potassium-transporting ATPase subunit alpha-3
B3GNT7	UDP-GlcNAc:betaGal beta-1,3-N-acetylglucosaminyltransferase 7
B4GALNT1	Beta-1,4 N-acetylgalactaminyltransferase 1
CA4	Carbonic anhydrase 4
CABP1	Calcium-binding protein 1
CACNA1H	Voltage-dependent T-type calcium channel subunit alpha-1H
CACNA1S	Voltage-dependent L-type calcium channel subunit alpha-1S
CAPN2	Calpain-2 catalytic subunit
CAPN5	Calpain-5
CAPN8	Calpain-8
CCL25	C-C motif chemokine 25
CCL3	C-C motif chemokine 3
CCR4	C-C chemokine receptor type 4
CCR6	C-C chemokine receptor type 6
CEACAM5	Carcinoembryonic antigen-related cell adhesion molecule 5
CEACAM6	Carcinoembryonic antigen-related cell adhesion molecule 6
CFTR	Cystic fibrosis transmembrane conductance regulator
CHST3	Carbohydrate sulfotransferase 3
CLCN2	Chloride channel protein 2
CNFN	Cornifelin
COL23A1	Collagen alpha-1(XXIII) chain
CPT1A	Carnitine O-palmitoyltransferase 1
CRHR1	Corticotropin-releasing factor receptor 1
CXCL11.6	C-X-C motif chemokine 11-6
CXCL14	C-X-C motif chemokine 14
CXCL8	Interleukin-8
CYC	Cytochrome c
DIAPH3	Protein diaphanous homolog 3
DNAJC15	DnaJ homolog subfamily C member 15
DSC1	Desmocollin-1
E2F7	Transcription factor E2F7
EFEMP2	EGF-containing fibulin-like extracellular matrix protein 2
EVPL	Envoplakin
FGF7	Fibroblast growth factor 7
FOXM1	Forkhead box protein M1
GAD1	Glutamate decarboxylase 1
GALT-1	Beta-1,4-galactosyltransferase galt-1
GLDC	Glycine dehydrogenase (decarboxylating), mitochondrial
GLUL	Glutamine synthetase
GPM6B	Neuronal membrane glycoprotein M6-b
H2-EA	H-2 class II histocompatibility antigen, E-U alpha chain
HA1F	Class I histocompatibility antigen, F10 alpha chain
HSD11B2	Corticosteroid 11-beta-dehydrogenase isozyme 2
HSPE1	10 kDa heat shock protein, mitochondrial
IGHM	Ig mu chain C region secreted form
IGKC	Immunoglobulin kappa constant
IGKV4-1	Immunoglobulin kappa variable 4-1
IGL1	Immunoglobulin lambda-1 light chain
IMPA1	Inositol monophosphatase 1
ISYNA1-B/MIPS	Inositol-3-phosphate synthase 1-B
ITPR1	Inositol 1,4,5-trisphosphate receptor type 1
K1C1	Keratin, type I cytoskeletal 50 kDa
KCNJ1	ATP-sensitive inward rectifier potassium channel 1
KCNJ15	ATP-sensitive inward rectifier potassium channel 15
KCNJ2	Inward rectifier potassium channel 2
KCNN3	Small conductance calcium-activated potassium channel protein 3
KRT13	Keratin, type I cytkeletal 13
LDLR	Low-density lipoprotein receptor 1
MFAP4	Microfibril-associated glycoprotein 4
MMP8	Neutrophil collagenase
MR1	Major histocompatibility complex class I-related gene protein
NCEH1	Neutral cholesterol ester hydrolase 1
NDUFAF4	NADH dehydrogenase
NFIL3	Nuclear factor interleukin-3-regulated protein
NHEB	Na+/H+ exchanger beta
NHSL1	NHS-like protein 1
NR1D1	Nuclear receptor subfamily 1 group D member 1
NR1D2	Nuclear receptor subfamily 1 group D member 2
NR4A3	Nuclear receptor subfamily 4 group A member 3
ODC1	Ornithine decarboxylase
PAOX	Peroxisomal N(1)-acetyl-spermine/spermidine oxidase
PER2	Period circadian protein homolog 2
PLAAT4	Phospholipase A and acyltransferase 4
PLOD2	Procollagen-lysine,2-oxoglutarate 5-dioxygenase 2
PRLR	Prolactin receptor
RHAG	Ammonium transporter Rh type A
RHCG	Ammonium transporter Rh type C
S100A11	Protein S100-A11
SGK1	Serine/threonine-protein kinase Sgk1
SLC12A2/NKCC1	Solute carrier family 12 member 2 - Na+/K+/Cl- transporter
SLC25A48	Solute carrier family 25 member 48
SLC25A6	ADP/ATP translocase 3
SLC2A8	Solute carrier family 2, facilitated glucose transporter member 8
SLC5A7	High affinity choline transporter 1
SLC6A20	Sodium- and chloride-dependent transporter XTRP3
SLC9A2	Sodium/hydrogen exchanger 2
SLC9A3R2	Na+/H+ exchange regulatory cofactor NHE-RF2
SOX9	Transcription factor Sox-9
ST3GAL1	CMP-N-acetylneuraminate-beta-galactosamide-alpha-2,3-sialyltransferase 1
ST3GAL2	CMP-N-acetylneuraminate-beta-galactosamide-alpha-2,3-sialyltransferase 2
ST6GALNAC2	Alpha-N-acetylgalactosaminide alpha-2,6-sialyltransferase 2
ST8SIA6	Alpha-2,8-sialyltransferase 8F
STK39	Serine/Threonine Kinase 39
TCAF	TRPM8 channel-associated factor homolog
TGM5	Protein-glutamine gamma-glutamyltransferase 5
THSD4	Thrombospondin type-1 domain-containing protein 4
TRPM2	Transient receptor potential cation channel subfamily M member 2
TRPM5	Transient receptor potential cation channel subfamily M member 5
TRPM7	Transient receptor potential cation channel subfamily M member 7
TRPV1	Transient receptor potential cation channel subfamily V member 1
TRPV4	Transient receptor potential cation channel subfamily V member 4
USP2	Ubiquitin carboxyl-terminal hydrolase 2
VDAC2	Voltage-dependent anion-selective channel protein 2
VIPR1	Vasoactive intestinal polypeptide receptor
WNK2	WNK Lysine Deficient Protein Kinase 2
XK70A	Keratin, type I cytoskeletal 47 kDa

## Sheet: Suppl. Table 7
Supplementary Table 7. Functional enrichment for differential gene expression between desert pond and Red Sea populations at time 0
Tags	GO ID	GO Name	GO Category	FDR	P-Value	Nr Test	Nr Reference	Non Annot Test	Non Annot Reference
[OVER]	GO:0006811	ion transport	BIOLOGICAL_PROCESS	0.00538481	7.24333e-07	56	3023	447	51925
[OVER]	GO:0015645	fatty acid ligase activity	MOLECULAR_FUNCTION	0.00538481	9.90476e-07	6	31	497	54917
[OVER]	GO:0099587	inorganic ion import across plasma membrane	BIOLOGICAL_PROCESS	0.00538481	1.38202e-06	10	141	493	54807
[OVER]	GO:0098739	import across plasma membrane	BIOLOGICAL_PROCESS	0.00538481	1.30306e-06	12	214	491	54734
[OVER]	GO:0098659	inorganic cation import across plasma membrane	BIOLOGICAL_PROCESS	0.00538481	1.38202e-06	10	141	493	54807
[OVER]	GO:0070633	transepithelial transport	BIOLOGICAL_PROCESS	0.00538481	1.3854e-06	7	54	496	54894
[OVER]	GO:0030001	metal ion transport	BIOLOGICAL_PROCESS	0.00965601	2.89834e-06	35	1589	468	53359
[OVER]	GO:0006812	cation transport	BIOLOGICAL_PROCESS	0.00977797	3.35422e-06	43	2179	460	52769
[OVER]	GO:0006814	sodium ion transport	BIOLOGICAL_PROCESS	0.0124579	5.08038e-06	15	386	488	54562
[OVER]	GO:0010959	regulation of metal ion transport	BIOLOGICAL_PROCESS	0.0124579	5.34194e-06	19	601	484	54347
[OVER]	GO:0015267	channel activity	MOLECULAR_FUNCTION	0.0147128	8.20146e-06	23	860	480	54088
[OVER]	GO:0015672	monovalent inorganic cation transport	BIOLOGICAL_PROCESS	0.0147128	7.41099e-06	26	1045	477	53903
[OVER]	GO:0022803	passive transmembrane transporter activity	MOLECULAR_FUNCTION	0.0147128	8.20146e-06	23	860	480	54088
[OVER]	GO:0035296	regulation of tube diameter	BIOLOGICAL_PROCESS	0.0187172	1.12362e-05	12	267	491	54681
[OVER]	GO:0003018	vascular process in circulatory system	BIOLOGICAL_PROCESS	0.0208485	1.34097e-05	12	272	491	54676
[OVER]	GO:0043269	regulation of ion transport	BIOLOGICAL_PROCESS	0.0213072	1.46184e-05	24	957	479	53991
[OVER]	GO:0016405	CoA-ligase activity	MOLECULAR_FUNCTION	0.0214193	1.56138e-05	5	30	498	54918
[OVER]	GO:0042044	fluid transport	BIOLOGICAL_PROCESS	0.021927	1.96824e-05	6	55	497	54893
[OVER]	GO:0016878	acid-thiol ligase activity	MOLECULAR_FUNCTION	0.021927	2.16252e-05	6	56	497	54892
[OVER]	GO:0002028	regulation of sodium ion transport	BIOLOGICAL_PROCESS	0.021927	1.74012e-05	9	151	494	54797
[OVER]	GO:0098660	inorganic ion transmembrane transport	BIOLOGICAL_PROCESS	0.021927	2.01713e-05	33	1599	470	53349
[OVER]	GO:0048878	chemical homeostasis	BIOLOGICAL_PROCESS	0.021927	2.09009e-05	40	2123	463	52825
[OVER]	GO:0007567	parturition	BIOLOGICAL_PROCESS	0.021927	2.06545e-05	5	32	498	54916
[OVER]	GO:0045178	basal part of cell	CELLULAR_COMPONENT	0.0236926	2.43824e-05	10	199	493	54749
[OVER]	GO:0006813	potassium ion transport	BIOLOGICAL_PROCESS	0.0248957	2.66881e-05	15	447	488	54501
[OVER]	GO:0005216	ion channel activity	MOLECULAR_FUNCTION	0.0289798	3.23089e-05	21	812	482	54136
[OVER]	GO:0042310	vasoconstriction	BIOLOGICAL_PROCESS	0.0292528	3.5122e-05	8	127	495	54821
[OVER]	GO:0042045	epithelial fluid transport	BIOLOGICAL_PROCESS	0.0292528	3.44654e-05	5	36	498	54912
[OVER]	GO:0050801	ion homeostasis	BIOLOGICAL_PROCESS	0.0304503	3.78654e-05	29	1363	474	53585
[OVER]	GO:0022857	transmembrane transporter activity	MOLECULAR_FUNCTION	0.0321791	4.1395e-05	41	2269	462	52679
[OVER]	GO:1990573	potassium ion import across plasma membrane	BIOLOGICAL_PROCESS	0.0339271	4.70322e-05	6	65	497	54883
[OVER]	GO:0098662	inorganic cation transmembrane transport	BIOLOGICAL_PROCESS	0.0339271	4.98831e-05	30	1457	473	53491
[OVER]	GO:0010765	positive regulation of sodium ion transport	BIOLOGICAL_PROCESS	0.0339271	5.09176e-05	6	66	497	54882
[OVER]	GO:0008217	regulation of blood pressure	BIOLOGICAL_PROCESS	0.0339271	5.0917e-05	10	218	493	54730
[OVER]	GO:0055085	transmembrane transport	BIOLOGICAL_PROCESS	0.0339271	4.85906e-05	49	2926	454	52022
[OVER]	GO:0015318	inorganic molecular entity transmembrane transporter activity	MOLECULAR_FUNCTION	0.0420525	6.49153e-05	33	1701	470	53247
[OVER]	GO:0015079	potassium ion transmembrane transporter activity	MOLECULAR_FUNCTION	0.0421108	6.68109e-05	11	273	492	54675
[OVER]	GO:0097756	negative regulation of blood vessel diameter	BIOLOGICAL_PROCESS	0.045466	7.40839e-05	8	142	495	54806
[OVER]	GO:0005215	transporter activity	MOLECULAR_FUNCTION	0.0487085	8.35445e-05	44	2585	459	52363
[OVER]	GO:0008009	chemokine activity	MOLECULAR_FUNCTION	0.0487085	8.26241e-05	5	44	498	54904

## Sheet: Suppl. Table 8
Supplementary Table 8. Steadily increasing (↑) or decreasing (↓) genes along the experimental timeline, as identified by ImpulseDE2
Gene	p	padj	loglik_full	loglik_red	df_full	df_red	mean	sigmoidTOconst_p	sigmoidTOconst_padj	direction	Blast hit	Gene symbol	Gene name
TRINITY_DN112601_c0_g1	3.55542e-05	0.0027234	-141.113	-155.139	7	2	88.5259	5.96086e-06	0.000688757	↑	ANO1	ANO1	Anoctamin-1
TRINITY_DN124947_c0_g1	3.81546e-20	8.00336e-17	-205.212	-255.547	7	2	934.534	1.52226e-17	2.96503e-14	↑	BORG2	CDC42EP3	Cdc42 effector protein 3
TRINITY_DN130974_c1_g1	1.86932e-06	0.000251708	-182.702	-199.965	7	2	369.701	2.71252e-06	0.000367086	↑	CY24B	CYBB	Cytochrome b-245 heavy chain
TRINITY_DN136605_c1_g1	4.34874e-09	1.49164e-06	-178.889	-202.674	7	2	271.949	1.01218e-08	3.19088e-06	↑	AMPN	ANPEP	Aminopeptidase N
TRINITY_DN127540_c3_g6	2.17853e-10	1.10012e-07	-266.138	-293.097	7	2	7923	5.37156e-11	3.17548e-08	↑	ALDOB	aldob	Fructose-bisphosphate aldolase B
TRINITY_DN123117_c3_g2	1.79838e-05	0.0016	-199.307	-214.089	7	2	400.39	2.89484e-06	0.000387908	↑	CUZD1	Cuzd1	CUB and zona pellucida-like domain-containing protein 1
TRINITY_DN95185_c0_g1	9.66944e-13	8.02655e-10	-115.065	-147.72	7	2	3677.47	4.61573e-14	5.1374e-11	↑	---NA---
TRINITY_DN133417_c6_g2	1.54603e-10	7.95446e-08	-183.419	-210.74	7	2	442.578	5.94979e-06	0.000688757	↑	ADJ80991.1		CR1-3
TRINITY_DN126379_c1_g1	1.1561e-09	4.63611e-07	-177.7	-202.893	7	2	324.035	1.84645e-10	1.01719e-07	↑	ACSA	ACSS2	Acetyl-coenzyme A synthetase, cytoplasmic
TRINITY_DN112585_c0_g1	5.47496e-06	0.000618206	-200.866	-216.956	7	2	824.467	6.06427e-07	0.000104004	↑	BDH	BDH1	D-beta-hydroxybutyrate dehydrogenase, mitochondrial
TRINITY_DN125611_c3_g1	2.25929e-08	6.25468e-06	-249.882	-271.908	7	2	4000.91	8.13071e-09	2.62386e-06	↑	COX5B	COX5B	Cytochrome c oxidase subunit 5B, mitochondrial
TRINITY_DN136703_c3_g1	1.82695e-05	0.00162014	-139.797	-154.56	7	2	59.4074	4.5351e-06	0.000553323	↑	B4GN1	B4GALNT1	Beta-1,4 N-acetylgalactosaminyltransferase 1
TRINITY_DN121386_c0_g1	5.88873e-06	0.000656768	-254.665	-270.675	7	2	4476.74	5.7492e-07	9.92246e-05	↑	ALDOB	aldob	Fructose-bisphosphate aldolase B
TRINITY_DN126671_c0_g1	7.87229e-08	1.77599e-05	-95.1413	-115.83	7	2	14.0485	3.53744e-07	6.91487e-05	↑	ASB11	Asb11	Ankyrin repeat and SOCS box protein 11
TRINITY_DN113894_c1_g1	6.28716e-07	9.85314e-05	-188.745	-207.192	7	2	369.943	3.18717e-06	0.000418848	↑	CJ090	D7Ertd443e	(E2-independent) E3 ubiquitin-conjugating enzyme FATS
TRINITY_DN127177_c3_g1	5.89713e-08	1.41682e-05	-209.206	-230.205	7	2	805.386	6.49062e-09	2.25295e-06	↑	ACS2L	Acss1	Acetyl-coenzyme A synthetase 2-like, mitochondrial
TRINITY_DN120180_c0_g1	6.90434e-13	6.07337e-10	-118.582	-151.589	7	2	65.9078	6.25759e-14	6.82553e-11	↑	ABCC8	ABCC8	ATP-binding cassette sub-family C member 8
TRINITY_DN137377_c4_g1	3.6446e-07	6.3708e-05	-233.919	-252.957	7	2	2495.47	3.46059e-08	9.34326e-06	↑	---NA---
TRINITY_DN129353_c0_g1	1.31241e-07	2.71856e-05	-192.951	-213.09	7	2	438.035	4.52983e-08	1.17084e-05	↑	CLD10	CLDN10	Claudin-10
TRINITY_DN132848_c1_g2	5.12026e-07	8.31098e-05	-208.682	-227.352	7	2	923.921	2.06432e-07	4.26454e-05	↑	CD81	CD81	CD81 protein
TRINITY_DN135550_c4_g2	4.08081e-06	0.000490219	-173.568	-189.979	7	2	304.784	4.66678e-06	0.000565593	↑	ARRD4	ARRDC4	Arrestin domain-containing protein 4
TRINITY_DN129599_c1_g1	8.89145e-10	3.7017e-07	-183.874	-209.344	7	2	479.694	4.54824e-10	2.21475e-07	↑	3BP5	SH3BP5	SH3 domain-binding protein 5
TRINITY_DN122139_c2_g2	1.73595e-07	3.40559e-05	-194.13	-213.968	7	2	386.922	3.60407e-08	9.63523e-06	↑	---NA---
TRINITY_DN110874_c0_g1	9.64538e-09	2.95528e-06	-128.669	-151.605	7	2	427.622	1.80264e-06	0.000260086	↑	APOA4	APOA4	Apolipoprotein A-IV
TRINITY_DN119637_c0_g1	9.71345e-13	8.02655e-10	-309.849	-342.498	7	2	24677.9	6.97296e-13	6.23429e-10	↑	CAH4	CA4	Carbonic anhydrase 4
TRINITY_DN115411_c1_g2	1.05077e-05	0.00104575	-143.695	-159.069	7	2	122.188	3.96379e-06	0.000496958	↑	DNJB2	Dnajb2	DnaJ homolog subfamily B member 2
TRINITY_DN127725_c4_g1	4.29444e-06	0.000504763	-157.861	-174.216	7	2	165.63	4.25754e-06	0.000525643	↑	ADRM1	adrm1b	Proteasomal ubiquitin receptor ADRM1
TRINITY_DN137481_c5_g1	2.96247e-10	1.38092e-07	-210.118	-236.752	7	2	1326.84	1.7648e-09	7.51942e-07	↑	B4GN1	B4GALNT1	Beta-1,4 N-acetylgalactosaminyltransferase 1
TRINITY_DN135888_c1_g1	3.51008e-07	6.23559e-05	-224.698	-243.777	7	2	1324.5	1.97707e-07	4.09983e-05	↑	CFTR	cftr	Cystic fibrosis transmembrane conductance regulator
TRINITY_DN134603_c0_g1	1.26825e-05	0.00122421	-168.557	-183.724	7	2	155.949	1.30959e-06	0.000201758	↑	DSCL1	DSCAML1	Down syndrome cell adhesion molecule-like protein 1
TRINITY_DN109669_c0_g1	5.23064e-05	0.00369998	-192.578	-206.174	7	2	507.322	5.85792e-06	0.000679743	↑	---NA---
TRINITY_DN131472_c1_g1	4.96219e-47	6.76569e-43	-127.161	-240.607	7	2	253.63	3.09247e-45	3.37314e-41	↑	CHST3	CHST3	Carbohydrate sulfotransferase 3
TRINITY_DN104750_c0_g1	6.56075e-05	0.00442899	-105.73	-119.074	7	2	22.0631	8.106e-06	0.0008913	↑	---NA---
TRINITY_DN120099_c1_g1	6.83909e-06	0.000738594	-152.102	-167.948	7	2	128.17	2.11946e-06	0.000297915	↑	2ABB	ppp2r2b	Serine/threonine-protein phosphatase 2A 55 kDa regulatory subunit B beta isoform
TRINITY_DN103761_c0_g1	6.49299e-05	0.00440441	-83.2255	-96.581	7	2	12.6366	7.50847e-06	0.000830623	↑	---NA---
TRINITY_DN112599_c2_g1	4.99814e-07	8.18585e-05	-204.483	-223.179	7	2	1107.1	6.63332e-08	1.63696e-05	↑	CD44	CD44	CD44 antigen (Fragment)
TRINITY_DN72026_c0_g1	7.00461e-08	1.61189e-05	-113.874	-134.688	7	2	39.6785	7.45331e-09	2.47859e-06	↑	---NA---
TRINITY_DN120249_c0_g2	1.07119e-08	3.17502e-06	-169.057	-191.881	7	2	243.491	5.79758e-09	2.03993e-06	↑	ATF5	Atf5	Cyclic AMP-dependent transcription factor ATF-5
TRINITY_DN121635_c2_g13	1.65568e-07	3.29552e-05	-82.0216	-101.911	7	2	10.2637	2.51401e-08	7.11381e-06	↑	---NA---
TRINITY_DN136705_c4_g1	3.19266e-08	8.37121e-06	-180.354	-202.01	7	2	240.257	4.76066e-09	1.77834e-06	↑	CNFN	cnfn	Cornifelin homolog
TRINITY_DN126388_c0_g3	1.7259e-20	3.76509e-17	-189.393	-240.546	7	2	484.195	2.21308e-21	6.35247e-18	↑	CNFN	Cnfn	Cornifelin
TRINITY_DN108617_c0_g1	5.96466e-06	0.000662526	-69.2468	-85.2425	7	2	6.76974	2.2088e-06	0.000309549	↑	CLD34	CLDN34	Claudin-34
TRINITY_DN112782_c5_g1	5.20036e-11	3.1513e-08	-134.12	-162.591	7	2	63.5512	3.60493e-12	2.73063e-09	↑	CNG1		Cyclic nucleotide-gated channel cone photoreceptor subunit alpha
TRINITY_DN117249_c0_g1	2.92568e-05	0.00235316	-133.744	-147.987	7	2	88.9391	3.95809e-06	0.000496958	↑	ARI1B	Arid1b	AT-rich interactive domain-containing protein 1B
TRINITY_DN123613_c2_g1	2.77051e-05	0.00226874	-235.988	-250.291	7	2	4038.95	6.14068e-06	0.000705053	↑	EIF3K	eif3k	Eukaryotic translation initiation factor 3 subunit K
TRINITY_DN114574_c6_g1	3.3915e-08	8.7072e-06	-201.234	-222.826	7	2	957.74	2.65747e-07	5.38786e-05	↑	CRY1	Cry1	Cryptochrome-1
TRINITY_DN115744_c0_g1	8.46913e-08	1.8776e-05	-213.602	-234.212	7	2	1493.62	4.55922e-06	0.000555024	↑	AMOL2	amotl2a	Angiomotin-like 2a
TRINITY_DN133895_c0_g2	2.5097e-07	4.68748e-05	-263.528	-282.968	7	2	8620.75	3.16285e-07	6.28106e-05	↑	COX5A	COX5A	Cytochrome c oxidase subunit 5A, mitochondrial
TRINITY_DN136732_c3_g1	2.3289e-25	1.05844e-21	-190.629	-253.294	7	2	721.282	5.46437e-26	2.48346e-22	↑	ACSA	acsA	Acetyl-coenzyme A synthetase
TRINITY_DN127150_c0_g1	2.322e-18	3.95742e-15	-127.726	-173.824	7	2	54.4774	3.51093e-18	7.09182e-15	↑	B3GN7	B3GNT7	UDP-GlcNAc:betaGal beta-1,3-N-acetylglucosaminyltransferase 7
TRINITY_DN137540_c17_g2	7.51729e-08	1.71539e-05	-173.815	-194.553	7	2	288.21	4.62924e-07	8.52938e-05	↑	COQ8B	coq8b	Atypical kinase COQ8B, mitochondrial
TRINITY_DN124881_c3_g1	1.52258e-18	2.67866e-15	-237.173	-283.706	7	2	2950.88	1.89611e-19	4.30876e-16	↑	COX6A		Cytochrome c oxidase subunit 6A, mitochondrial
TRINITY_DN115663_c5_g6	7.07411e-10	3.01412e-07	-224.132	-249.845	7	2	1589.97	5.38183e-11	3.17548e-08	↑	CP2J2	CYP2J2	Cytochrome P450 2J2
TRINITY_DN135045_c0_g1	3.98587e-06	0.000480932	-206.169	-222.606	7	2	1132.8	8.3137e-07	0.000134146	↑	ASH1L	ASH1L	Histone-lysine N-methyltransferase ASH1L
TRINITY_DN121496_c3_g1	1.7457e-06	0.000236246	-241.758	-259.096	7	2	2627.05	1.21796e-06	0.000188708	↑	CCN2	CCN2	CCN family member 2
TRINITY_DN136780_c5_g5	9.74007e-06	0.000983711	-138.815	-154.272	7	2	67.0078	8.54235e-06	0.000928054	↑	---NA---
TRINITY_DN124912_c1_g1	9.69465e-10	3.97539e-07	-95.9271	-121.306	7	2	1492.51	7.7585e-09	2.53373e-06	↑	---NA---
TRINITY_DN128925_c0_g5	4.54435e-06	0.000531845	-154.93	-171.223	7	2	97.8201	1.6828e-06	0.000247375	↑	APOL3	APOL3	Apolipoprotein L3
TRINITY_DN134960_c3_g1	1.96238e-06	0.000261035	-226.851	-244.062	7	2	1420.4	2.72704e-07	5.50841e-05	↑	CAN2	CAPN2	Calpain-2 catalytic subunit
TRINITY_DN124450_c5_g2	4.44179e-31	3.46066e-27	-179.892	-256.014	7	2	390.964	4.11627e-29	2.80617e-25	↑	---NA---
TRINITY_DN121990_c1_g1	1.12631e-10	6.02225e-08	-236.723	-264.379	7	2	1974.77	4.47211e-07	8.29592e-05	↑	APOD	APOD	Apolipoprotein D
TRINITY_DN123269_c0_g1	4.72924e-07	7.83961e-05	-148.365	-167.12	7	2	93.2683	8.90801e-08	2.06734e-05	↑	CAN8	Capn8	Calpain-8
TRINITY_DN132725_c5_g1	4.79341e-07	7.9219e-05	-212.414	-231.156	7	2	1178.77	3.46349e-07	6.8192e-05	↑	ARRD3	ARRDC3	Arrestin domain-containing protein 3
TRINITY_DN134216_c0_g3	2.62783e-05	0.0021847	-291.112	-305.473	7	2	13095.3	8.31094e-06	0.000906524	↑	CCL25	Ccl25	C-C motif chemokine 25
TRINITY_DN137173_c3_g1	1.40205e-12	1.14127e-09	-207.435	-239.7	7	2	1337.59	7.27702e-14	7.78184e-11	↑	APLD1	APOLD1	Apolipoprotein L domain-containing protein 1
TRINITY_DN132587_c1_g1	3.84483e-06	0.000467014	-119.277	-135.754	7	2	85.0252	1.71536e-06	0.000249473	↑	CUZD1	Cuzd1	CUB and zona pellucida-like domain-containing protein 1
TRINITY_DN129115_c6_g1	1.40906e-08	4.0446e-06	-150.913	-173.444	7	2	192.899	4.01842e-09	1.54336e-06	↑	DDB2	ddb2	DNA damage-binding protein 2
TRINITY_DN132918_c1_g3	6.15941e-06	0.000682768	-161.415	-177.376	7	2	118.434	2.01036e-06	0.000286269	↑	DMBT1	Dmbt1	Deleted in malignant brain tumors 1 protein
TRINITY_DN132398_c1_g3	5.21241e-13	4.73791e-10	-227.926	-261.227	7	2	1854.28	1.35027e-11	9.56375e-09	↑	CYLD	Cyld	Ubiquitin carboxyl-terminal hydrolase CYLD
TRINITY_DN133021_c1_g1	1.81095e-21	4.70312e-18	-151.31	-204.783	7	2	137.713	4.42654e-21	1.14959e-17	↑	GALT1	galt-1	Beta-1,4-galactosyltransferase galt-1
TRINITY_DN134067_c0_g1	2.53518e-11	1.62663e-08	-233.353	-262.58	7	2	2048.55	2.7489e-12	2.14171e-09	↑	GPM6B	Gpm6b	Neuronal membrane glycoprotein M6-b
TRINITY_DN116496_c0_g1	2.9356e-10	1.38019e-07	-185.481	-212.125	7	2	473.181	4.83569e-10	2.31341e-07	↑	GRT1A	grtp1a	Growth hormone-regulated TBC protein 1-A
TRINITY_DN113124_c3_g3	1.31457e-15	1.8383e-12	-129.425	-168.959	7	2	63.0241	2.26442e-15	3.24992e-12	↑	IFI44	IFI44	Interferon-induced protein 44
TRINITY_DN116569_c7_g2	2.25346e-12	1.7557e-09	-181.816	-213.585	7	2	284.86	3.24946e-13	3.1091e-10	↑	JMJD8	JMJD8	JmjC domain-containing protein 8
TRINITY_DN124306_c0_g1	8.7609e-11	4.92579e-08	-128.37	-156.29	7	2	57.6915	5.41493e-11	3.17548e-08	↑	KCC1G	Camk1g	Calcium/calmodulin-dependent protein kinase type 1G
TRINITY_DN115336_c2_g1	6.55643e-51	1.19192e-46	-200.623	-323.114	7	2	1471.85	1.69439e-51	3.0803e-47	↑	KCNJ1	Kcnj1	ATP-sensitive inward rectifier potassium channel 1
TRINITY_DN125424_c5_g1	1.31809e-30	8.98572e-27	-270.72	-345.733	7	2	8055.27	3.8396e-28	2.09404e-24	↑	LADD		Ladderlectin
TRINITY_DN87784_c0_g1	1.92882e-15	2.50462e-12	-152.297	-191.433	7	2	145.325	1.64527e-16	2.87909e-13	↑	LECG		Galactose-specific lectin nattectin
TRINITY_DN126733_c2_g1	2.13872e-14	2.38044e-11	-185.243	-221.876	7	2	440.555	1.60939e-15	2.43814e-12	↑	LGUL	Glo1	Lactoylglutathione lyase
TRINITY_DN125100_c8_g1	6.79083e-09	2.15325e-06	-149.96	-173.27	7	2	91.2289	3.56312e-09	1.4248e-06	↑	LORF1	Lire1	LINE-1 retrotransposable element ORF1 protein
TRINITY_DN123771_c4_g1	4.34646e-15	5.38744e-12	-230.291	-268.583	7	2	1484.71	1.6893e-16	2.87909e-13	↑	MFAP4	MFAP4	Microfibril-associated glycoprotein 4
TRINITY_DN133099_c0_g3	7.3533e-16	1.11398e-12	-205.854	-245.991	7	2	852.923	5.16284e-16	8.2815e-13	↑	MFAP4	MFAP4	Microfibril-associated glycoprotein 4
TRINITY_DN136560_c1_g1	2.85508e-08	7.63879e-06	-173.959	-195.736	7	2	284.433	3.23565e-09	1.31691e-06	↑	NCEH1	NCEH1	Neutral cholesterol ester hydrolase 1
TRINITY_DN121371_c0_g1	1.10746e-10	5.98004e-08	-176.461	-204.135	7	2	234.692	1.91045e-11	1.3024e-08	↑	NOXO1	NOXO1	NADPH oxidase organizer 1
TRINITY_DN121720_c6_g1	1.81079e-07	3.51772e-05	-189.5	-209.292	7	2	368.4	1.57131e-08	4.76089e-06	↑	NPAL2	Nipal2	NIPA-like protein 2
TRINITY_DN129394_c10_g2	3.88375e-28	2.11812e-24	-152.556	-221.764	7	2	201.016	9.34361e-30	7.27974e-26	↑	RXN12193.1		RNA-directed DNA polymerase from mobile element jockey
TRINITY_DN128089_c0_g1	5.82676e-08	1.40611e-05	-204.503	-225.515	7	2	628.561	4.3219e-08	1.12779e-05	↑	SAMD3	Samd3	Sterile alpha motif domain-containing protein 3
TRINITY_DN132874_c4_g1	3.48605e-10	1.59766e-07	-124.927	-151.389	7	2	55.3796	3.79906e-11	2.35447e-08	↑	SIA4A	ST3GAL1	CMP-N-acetylneuraminate-beta-galactosamide-alpha-2,3-sialyltransferase 1
TRINITY_DN127871_c0_g4	3.07091e-23	1.11654e-19	-172.289	-229.95	7	2	447.685	3.14432e-24	1.22489e-20	↑	SIA4B	ST3GAL2	CMP-N-acetylneuraminate-beta-galactosamide-alpha-2,3-sialyltransferase 2
TRINITY_DN122396_c1_g1	1.66568e-06	0.00022654	-172.297	-189.686	7	2	294.918	1.37802e-07	3.00619e-05	↑	STK39	Stk39	STE20/SPS1-related proline-alanine-rich protein kinase
TRINITY_DN102248_c0_g1	1.22223e-15	1.75415e-12	-207.158	-246.767	7	2	905.401	9.12589e-15	1.13115e-11	↑	TMS14928.1		hypothetical protein E3U43_21390
TRINITY_DN119602_c2_g1	2.02787e-10	1.03361e-07	-194.889	-221.923	7	2	600.341	1.88482e-10	1.01777e-07	↑	UBP2	USP2	Ubiquitin carboxyl-terminal hydrolase 2
TRINITY_DN115446_c1_g1	8.92828e-21	2.02888e-17	-173.477	-225.308	7	2	276.257	8.91613e-22	2.70149e-18	↑	VIPR	VIPR1	Vasoactive intestinal polypeptide receptor
TRINITY_DN133399_c0_g1	5.43892e-12	4.00848e-09	-164.054	-194.899	7	2	168.012	6.05788e-13	5.50641e-10	↑	WNK2	Wnk2	Serine/threonine-protein kinase WNK2
TRINITY_DN113350_c3_g1	9.74792e-09	2.96674e-06	-161.344	-184.268	7	2	129.595	2.90974e-09	1.19317e-06	↑	XP_014835766.1		circumsporozoite protein-like [Poecilia mexicana]
TRINITY_DN137168_c3_g1	1.02086e-05	0.0010197	-164.958	-180.364	7	2	133.325	7.44829e-06	0.000827286	↑	XP_015244760.1		septin-7-like
TRINITY_DN114788_c2_g1	5.92009e-05	0.0041235	-156.36	-169.819	7	2	94.2829	7.57835e-06	0.000836656	↑	XP_021164119.1		protein LOC105939830 isoform X2
TRINITY_DN136366_c0_g1	5.96457e-13	5.33272e-10	-206.223	-239.383	7	2	1091.06	2.61912e-14	3.10525e-11	↑	XP_023121710.1		fibropellin-1-like
TRINITY_DN129497_c3_g1	1.99163e-14	2.2629e-11	-154.128	-190.836	7	2	698.639	1.05126e-15	1.63811e-12	↑	XP_027860269.1		V-set domain-containing T-cell activation inhibitor 1-like
TRINITY_DN118643_c0_g1	4.3559e-65	2.37562e-60	-197.487	-352.978	7	2	1174.9	3.40537e-64	1.85722e-59	↑	ZG16	Zg16	Zymogen granule membrane protein 16
TRINITY_DN118643_c0_g3	6.26233e-12	4.49388e-09	-260.589	-291.285	7	2	4177.24	5.00879e-13	4.70981e-10	↑	ZG16	Zg16	Zymogen granule membrane protein 16
TRINITY_DN128985_c1_g1	7.71864e-26	3.8269e-22	-202.382	-266.178	7	2	1161.16	4.76248e-27	2.36124e-23	↑	ZG16	Zg16	Zymogen granule membrane protein 16
TRINITY_DN130871_c4_g2	9.24413e-14	9.33623e-11	-194.746	-229.854	7	2	524.509	6.37275e-15	8.08272e-12	↓	---NA---
TRINITY_DN137401_c9_g1	4.42347e-21	1.09658e-17	-114.042	-166.596	7	2	40.8371	1.23795e-22	4.21971e-19	↓	---NA---
TRINITY_DN122326_c0_g1	4.16041e-13	3.84577e-10	-206.115	-239.652	7	2	1101.61	2.08591e-12	1.64872e-09	↓	ACO51862.1		Transposable element Tc1 transposase
TRINITY_DN123090_c2_g1	3.03822e-19	5.71374e-16	-237.078	-285.275	7	2	2716.57	1.36301e-20	3.37891e-17	↓	AQP3	Aqp3	Aquaporin-3
TRINITY_DN124200_c4_g1	3.88293e-06	0.000470594	-216.766	-233.232	7	2	815.839	2.40336e-06	0.000330997	↓	ARGI1	ARG1	Arginase-1
TRINITY_DN115341_c0_g1	3.27458e-09	1.16191e-06	-156.642	-180.729	7	2	117.603	2.7389e-10	1.40919e-07	↓	CLCN2	CLCN2	Chloride channel protein 2
TRINITY_DN124489_c3_g1	3.53571e-32	3.21385e-28	-277.96	-356.662	7	2	11851.2	3.45832e-33	3.1435e-29	↓	CP1A1	cyp1a1	Cytochrome P450 1A1
TRINITY_DN115008_c3_g1	5.3064e-24	2.06714e-20	-210.97	-270.432	7	2	910.558	1.72125e-22	5.52199e-19	↓	DCE1	GAD1	Glutamate decarboxylase 1
TRINITY_DN127635_c0_g1	8.3248e-11	4.77914e-08	-237.799	-265.773	7	2	1982.37	5.96046e-12	4.33429e-09	↓	DCOR	ODC1	Ornithine decarboxylase
TRINITY_DN128275_c3_g1	1.06763e-24	4.47894e-21	-176.647	-237.752	7	2	322.76	2.11761e-24	8.88384e-21	↓	GCSP	GLDC	Glycine dehydrogenase (decarboxylating), mitochondrial
TRINITY_DN131177_c1_g1	2.15183e-13	2.05889e-10	-224.22	-258.445	7	2	1425	2.73988e-14	3.17932e-11	↓	I17RB	IL17RB	Interleukin-17 receptor B
TRINITY_DN132142_c0_g1	2.48154e-10	1.23035e-07	-173.17	-199.992	7	2	249.39	1.37937e-11	9.64466e-09	↓	LDLR1	ldlr-a	Low-density lipoprotein receptor 1
TRINITY_DN123739_c0_g1	4.35022e-12	3.25003e-09	-149.464	-180.543	7	2	99.0753	1.71934e-12	1.37897e-09	↓	PAOX	Paox	Peroxisomal N(1)-acetyl-spermine/spermidine oxidase
TRINITY_DN136224_c3_g3	8.20794e-19	1.49215e-15	-161.899	-209.07	7	2	185.775	3.98484e-19	8.69301e-16	↓	PLAT4	PLAAT4	Phospholipase A and acyltransferase 4
TRINITY_DN126741_c7_g4	7.44037e-09	2.33208e-06	-136.195	-159.408	7	2	59.5499	7.34928e-10	3.36819e-07	↓	RGS5	RGS5	Regulator of G-protein signaling 5
TRINITY_DN120373_c0_g3	6.76573e-08	1.59047e-05	-157.385	-178.237	7	2	125.81	1.20814e-08	3.74373e-06	↓	RGS8	RGS8	Regulator of G-protein signaling 8
TRINITY_DN118806_c0_g1	2.26054e-09	8.44419e-07	-167.29	-191.77	7	2	175.455	3.25495e-10	1.65905e-07	↓	SPART	SPART	Spartin
TRINITY_DN110814_c0_g1	8.08369e-45	8.81737e-41	-159.484	-267.766	7	2	306.321	5.33274e-46	7.27093e-42	↓	TM144	Tmem144	Transmembrane protein 144
TRINITY_DN120457_c1_g1	7.60505e-13	6.48069e-10	-187.632	-220.537	7	2	388.041	1.19229e-13	1.18227e-10	↓	TRPV4	TRPV4	Transient receptor potential cation channel subfamily V member 4
TRINITY_DN129923_c0_g1	6.62317e-14	6.94643e-11	-261.886	-297.342	7	2	4581.63	3.79724e-15	5.05106e-12	↓	ZG16	Zg16	Zymogen granule membrane protein 16
TRINITY_DN112366_c0_g1	4.2535e-07	7.2267e-05	-232.747	-251.618	7	2	3244.17	1.22179e-06	0.000188765	↑	ELOV1	Elovl1	Elongation of very long chain fatty acids protein 1
TRINITY_DN128117_c2_g1	7.69799e-09	2.39904e-06	-228.113	-251.289	7	2	2398.98	4.87921e-08	1.23196e-05	↑	EMIL2	Emilin2	EMILIN-2
TRINITY_DN124750_c3_g3	1.0445e-05	0.00104141	-177.633	-193.013	7	2	291.936	6.13183e-06	0.000705053	↑	EMP3	Emp3	Epithelial membrane protein 3
TRINITY_DN133715_c8_g1	2.05521e-06	0.000270089	-166.774	-183.935	7	2	277.167	4.07199e-07	7.76497e-05	↑	FGD6	FGD6	FYVE, RhoGEF and PH domain-containing protein 6
TRINITY_DN135159_c1_g2	5.86142e-07	9.31983e-05	-228.197	-246.72	7	2	1861.89	5.4344e-07	9.59163e-05	↑	FHOD1	FHOD1	FH1/FH2 domain-containing protein 1
TRINITY_DN109872_c0_g1	3.73873e-06	0.000457181	-309.559	-326.066	7	2	33424.4	4.65533e-07	8.54856e-05	↑	FRIH		Ferritin, heavy subunit
TRINITY_DN127833_c0_g1	1.42283e-07	2.91724e-05	-272.268	-292.32	7	2	5242.86	4.31807e-08	1.12779e-05	↑	FRRS1	frrs1	Putative ferric-chelate reductase 1
TRINITY_DN117465_c1_g4	7.00797e-07	0.00010858	-81.2984	-99.6282	7	2	28.0003	4.11152e-07	7.7859e-05	↑	G2E3	G2E3	G2/M phase-specific E3 ubiquitin-protein ligase
TRINITY_DN126815_c1_g3	2.39825e-05	0.00204198	-190.798	-205.26	7	2	481.877	4.23229e-06	0.000524593	↑	GAS1	Gas1	Growth arrest-specific protein 1
TRINITY_DN123858_c0_g2	2.08814e-06	0.0002731	-173.365	-190.508	7	2	329.288	2.28887e-06	0.000318445	↑	GLBL2	GLB1L2	Beta-galactosidase-1-like protein 2
TRINITY_DN114779_c2_g1	2.25058e-07	4.26335e-05	-157.031	-176.589	7	2	176.45	1.06148e-07	2.40212e-05	↑	GPAT3	gpat3	Glycerol-3-phosphate acyltransferase 3
TRINITY_DN121203_c2_g5	1.2517e-08	3.63113e-06	-176.873	-199.53	7	2	507.34	9.2904e-08	2.13789e-05	↑	HAX1	Hax1	HCLS1-associated protein X-1
TRINITY_DN108852_c0_g1	9.60756e-10	3.96953e-07	-161.974	-187.363	7	2	135.184	1.70129e-09	7.30589e-07	↑	HBA1	hba1	Hemoglobin subunit alpha-1
TRINITY_DN117963_c0_g1	1.08587e-07	2.29539e-05	-241.009	-261.352	7	2	2208.07	7.36735e-08	1.74572e-05	↑	HCE1	hcea	High choriolytic enzyme 1
TRINITY_DN111071_c0_g3	1.83918e-11	1.25382e-08	-35.7631	-65.3277	7	2	130.147	1.7933e-09	7.58164e-07	↑	HMR1	Mr1	Major histocompatibility complex class I-related gene protein
TRINITY_DN130973_c0_g4	3.34442e-05	0.00260672	-61.1385	-75.2325	7	2	523.097	3.57767e-06	0.000459104	↑	HMR1	Mr1	Major histocompatibility complex class I-related gene protein
TRINITY_DN115259_c1_g1	4.21942e-06	0.000503542	-130.812	-147.187	7	2	58.78	3.08718e-06	0.000407672	↑	HS12A	Hspa12a	Heat shock 70 kDa protein 12A
TRINITY_DN124386_c0_g3	5.46522e-09	1.80644e-06	-36.6901	-60.2315	7	2	85.81	8.35294e-10	3.7649e-07	↑	HS12A	HSPA12A	Heat shock 70 kDa protein 12A
TRINITY_DN136789_c2_g2	1.05851e-06	0.000156447	-25.926	-43.8083	7	2	63.793	1.64359e-07	3.50148e-05	↑	HS12A	HSPA12A	Heat shock 70 kDa protein 12A
TRINITY_DN112191_c1_g1	8.81071e-14	9.06639e-11	-300.649	-335.807	7	2	25686.2	5.00544e-12	3.73955e-09	↑	IDHP	IDH2	Isocitrate dehydrogenase
TRINITY_DN134108_c2_g1	2.04535e-06	0.000269443	-183.088	-200.253	7	2	245.504	8.41478e-07	0.000134978	↑	IF44L	IFI44L	Interferon-induced protein 44-like
TRINITY_DN127986_c0_g1	9.16924e-08	1.9975e-05	-167.029	-187.554	7	2	177.744	7.41556e-09	2.47859e-06	↑	IGHM		Ig mu chain C region secreted form
TRINITY_DN134344_c0_g1	8.58922e-21	2.02888e-17	-125.276	-177.147	7	2	97.8918	3.39246e-21	9.2509e-18	↑	IGM		Immunoglobulin mu heavy chain
TRINITY_DN136818_c2_g1	1.285e-05	0.00123685	-166.401	-181.553	7	2	242.929	8.19042e-06	0.000896966	↑	IKBZ	Nfkbiz	NF-kappa-B inhibitor zeta
TRINITY_DN127968_c0_g1	3.78956e-10	1.70806e-07	-195.768	-222.142	7	2	670.333	4.42064e-11	2.68276e-08	↑	IMA5	KPNA1	Importin subunit alpha-5
TRINITY_DN112504_c4_g1	2.8267e-07	5.15595e-05	-250.84	-270.152	7	2	4764.75	4.92965e-07	8.93199e-05	↑	K1C1		Keratin, type I cytoskeletal 50 kDa
TRINITY_DN117860_c1_g2	4.90391e-10	2.15685e-07	-158.549	-184.65	7	2	115.542	1.4603e-07	3.14789e-05	↑	K1C5	xk70a	Keratin, type I cytoskeletal 47 kDa
TRINITY_DN134485_c8_g1	2.12553e-07	4.06744e-05	-100.641	-120.261	7	2	45.4789	4.08756e-07	7.76751e-05	↑	KAA0713114.1		Transposable element
TRINITY_DN105176_c0_g1	1.18964e-05	0.00116066	-104.184	-119.421	7	2	17.5698	2.39413e-06	0.00033056	↑	KCNN3	KCNN3	Small conductance calcium-activated potassium channel protein 3
TRINITY_DN133301_c1_g1	1.21479e-05	0.00117677	-92.9697	-108.184	7	2	31.1775	1.79899e-06	0.000260086	↑	KLH33	KLHL33	Kelch-like protein 33
TRINITY_DN120469_c3_g4	1.82418e-11	1.25382e-08	-128.012	-157.585	7	2	76.9658	1.17305e-12	9.84242e-10	↑	LADD		Ladderlectin
TRINITY_DN121212_c0_g1	6.07637e-08	1.44608e-05	-60.0645	-81.0311	7	2	13.3968	1.25484e-08	3.86647e-06	↑	LADD		Ladderlectin
TRINITY_DN129321_c8_g1	2.87919e-09	1.0399e-06	-294.376	-318.599	7	2	27746.1	3.28788e-07	6.49691e-05	↑	LDHB	ldhb	L-lactate dehydrogenase B chain
TRINITY_DN133011_c2_g1	2.64595e-09	9.62032e-07	-240.805	-265.118	7	2	2055.94	1.61985e-09	7.0114e-07	↑	LEG		Beta-galactoside-binding lectin
TRINITY_DN127526_c5_g1	1.24085e-06	0.000176232	-131.457	-149.166	7	2	51.7199	1.02918e-07	2.34122e-05	↑	LORF2		LINE-1 retrotransposable element ORF2 protein
TRINITY_DN133188_c1_g1	4.74206e-06	0.000551688	-101.276	-117.524	7	2	45.1689	1.34151e-06	0.000205515	↑	LORF2		LINE-1 retrotransposable element ORF2 protein
TRINITY_DN120030_c0_g2	1.5428e-07	3.09873e-05	-142.476	-162.441	7	2	156.221	2.15516e-07	4.41872e-05	↑	M2GD	DMGDH	Dimethylglycine dehydrogenase, mitochondrial
TRINITY_DN120658_c1_g1	1.05551e-05	0.00104855	-203.959	-219.328	7	2	1070.64	1.69256e-06	0.000248142	↑	M2OM	Slc25a11	Mitochondrial 2-oxoglutarate/malate carrier protein
TRINITY_DN113899_c1_g1	4.23974e-06	0.000504341	-282.423	-298.793	7	2	18956.9	2.05812e-06	0.000290793	↑	MAP2	METAP2	Methionine aminopeptidase 2
TRINITY_DN112334_c0_g1	2.41427e-11	1.56749e-08	-158.307	-187.585	7	2	128.468	3.30399e-12	2.53793e-09	↑	MDGA2	MDGA2	MAM domain-containing glycosylphosphatidylinositol anchor protein 2 (Fragment)
TRINITY_DN129890_c1_g1	1.79783e-05	0.0016	-178.095	-192.877	7	2	244.864	5.26865e-06	0.000627384	↑	MEFV	MEFV	Pyrin
TRINITY_DN116255_c0_g1	1.66309e-09	6.38743e-07	-168.507	-193.314	7	2	191.586	1.70398e-07	3.60201e-05	↑	MOT9	Slc16a9	Monocarboxylate transporter 9
TRINITY_DN134342_c4_g3	2.76975e-07	5.10327e-05	-264.831	-284.165	7	2	11326.2	6.98489e-06	0.000790336	↑	MPCP	Slc25a3	Phosphate carrier protein, mitochondrial
TRINITY_DN115975_c0_g1	1.38846e-05	0.00130784	-123.574	-138.641	7	2	41.267	8.63213e-06	0.000935943	↑	MTS1A	mtus1a	Microtubule-associated tumor suppressor 1 homolog A
TRINITY_DN125663_c5_g1	3.98608e-07	6.81482e-05	-129.209	-148.15	7	2	43.1999	9.48703e-08	2.17397e-05	↑	NATT3		Natterin-3
TRINITY_DN116549_c0_g1	4.22546e-05	0.0031482	-277.83	-291.664	7	2	11131.5	5.65827e-06	0.000667945	↑	NDUA4	ndufa4	Cytochrome c oxidase subunit NDUFA4
TRINITY_DN136576_c3_g2	1.68586e-05	0.00152476	-206.918	-221.771	7	2	1465.01	6.51737e-06	0.000745166	↑	NDUS3	NDUFS3	NADH dehydrogenase
TRINITY_DN129811_c1_g1	2.66605e-06	0.000338142	-220.956	-237.832	7	2	1531.49	2.75098e-07	5.53628e-05	↑	NET4	NTN4	Netrin-4
TRINITY_DN129131_c0_g1	6.56179e-06	0.000715734	-192.696	-208.587	7	2	465.395	1.70697e-06	0.000249473	↑	NHEB		Na(+)/H(+) exchanger beta
TRINITY_DN130955_c1_g1	4.74205e-06	0.000551688	-183.381	-199.629	7	2	315.723	5.56706e-07	9.66931e-05	↑	NHRF2	SLC9A3R2	Na(+)/H(+) exchange regulatory cofactor NHE-RF2
TRINITY_DN132554_c0_g1	1.31384e-06	0.000184676	-191.631	-209.279	7	2	760.239	5.11558e-07	9.17741e-05	↑	NHSL1	Nhsl1	NHS-like protein 1
TRINITY_DN133541_c1_g1	2.29075e-11	1.52358e-08	-146.248	-175.582	7	2	86.0504	8.50082e-12	6.10023e-09	↑	NIBA3	NIBAN3	Protein Niban 3
TRINITY_DN137281_c2_g1	4.08054e-06	0.000490219	-193.243	-209.655	7	2	584.539	4.98009e-07	8.98816e-05	↑	NLRC3	NLRC3	NLR family CARD domain-containing protein 3
TRINITY_DN116956_c2_g1	2.891e-06	0.000362458	-130.625	-147.413	7	2	74.1932	1.06878e-06	0.000167981	↑	NMNA3	Nmnat3	Nicotinamide/nicotinic acid mononucleotide adenylyltransferase 3
TRINITY_DN126478_c3_g2	3.52241e-05	0.00270571	-83.1328	-97.1692	7	2	419.096	6.23708e-06	0.000714617	↑	NP_001265804.1		major histocompatibility complex class I-related gene protein-like precursor [Oryzias latipes]
TRINITY_DN131992_c2_g1	2.58285e-10	1.24658e-07	-176.014	-202.793	7	2	371.721	3.11144e-06	0.000409883	↑	NR1D2	Nr1d2	Nuclear receptor subfamily 1 group D member 2
TRINITY_DN133498_c2_g1	4.25042e-08	1.05849e-05	-223.219	-244.569	7	2	2167.42	4.16957e-08	1.09855e-05	↑	NR1D2	NR1D2	Nuclear receptor subfamily 1 group D member 2
TRINITY_DN128836_c4_g1	2.58125e-05	0.00214925	-186.166	-200.548	7	2	378.876	2.94471e-06	0.00039182	↑	NUPR1	Nupr1	Nuclear protein 1
TRINITY_DN126677_c3_g1	8.15729e-07	0.000123923	-88.4666	-106.632	7	2	183.759	3.80271e-07	7.35434e-05	↑	NWD1	NWD1	NACHT domain- and WD repeat-containing protein 1
TRINITY_DN114523_c2_g3	8.38008e-06	0.000871856	-38.8412	-54.4637	7	2	9.02078	1.56884e-06	0.000232503	↑	NXPE3	NXPE3	NXPE family member 3
TRINITY_DN112104_c0_g1	2.25135e-07	4.26335e-05	-207.569	-227.127	7	2	618.768	6.27372e-07	0.000107259	↑	OLFM		Olfactomedin
TRINITY_DN123173_c1_g1	1.3217e-05	0.0012624	-159.506	-174.627	7	2	160.221	1.55408e-06	0.000230944	↑	P20D2	Pm20d2	Peptidase M20 domain-containing protein 2
TRINITY_DN111261_c4_g7	4.43884e-05	0.00327585	-129.356	-143.135	7	2	39.1415	5.83468e-06	0.00067973	↑	PA2G3	PLA2G3	Group 3 secretory phospholipase A2
TRINITY_DN130166_c3_g1	8.45202e-06	0.000876342	-219.537	-235.15	7	2	2103.51	4.65485e-06	0.000565403	↑	PARK7	park7	Protein/nucleic acid deglycase DJ-1
TRINITY_DN122526_c1_g1	1.57327e-05	0.00144693	-216.464	-231.393	7	2	1296.89	3.40098e-06	0.000440576	↑	PDGFB	PDGFB	Platelet-derived growth factor subunit B
TRINITY_DN126843_c0_g1	4.6194e-07	7.68088e-05	-160.594	-179.375	7	2	113.27	4.4805e-08	1.16361e-05	↑	PE2R3	PTGER3	Prostaglandin E2 receptor EP3 subtype
TRINITY_DN128927_c0_g2	4.12909e-11	2.559e-08	-248.343	-277.057	7	2	3777.39	3.16204e-08	8.57967e-06	↑	PER2	PER2	Period circadian protein homolog 2
TRINITY_DN127399_c0_g3	5.0586e-09	1.69255e-06	-81.1681	-104.792	7	2	11.076	1.19872e-06	0.000186256	↑	PGBD4	PGBD4	PiggyBac transposable element-derived protein 4
TRINITY_DN135286_c4_g1	2.57429e-05	0.00214925	-156.56	-170.945	7	2	157.584	6.56664e-06	0.000747664	↑	PGCA	ACAN	Aggrecan core protein
TRINITY_DN129856_c0_g1	1.13425e-07	2.3701e-05	-234.739	-255.035	7	2	2628.85	1.99362e-08	5.84559e-06	↑	PGFRA	pdgfra	Platelet-derived growth factor receptor alpha
TRINITY_DN114309_c1_g1	1.50184e-09	5.8926e-07	-233.705	-258.619	7	2	3639.98	3.67974e-06	0.00046999	↑	PINX1	Pinx1	PIN2/TERF1-interacting telomerase inhibitor 1
TRINITY_DN135051_c1_g1	9.72602e-06	0.000983711	-170.355	-185.814	7	2	152.269	3.81205e-06	0.000485752	↑	PLAC8	PLAC8	Placenta-specific gene 8 protein
TRINITY_DN114108_c1_g1	1.27867e-06	0.000180663	-208.656	-226.333	7	2	1402.28	2.33136e-06	0.00032271	↑	PRLR	prlr	Prolactin receptor
TRINITY_DN120535_c0_g1	2.68858e-05	0.00221495	-154.214	-168.55	7	2	112.789	4.75986e-06	0.000573054	↑	PRRT4	Prrt4	Proline-rich transmembrane protein 4
TRINITY_DN120998_c0_g1	1.56363e-09	6.09123e-07	-199.754	-224.626	7	2	508.494	7.4483e-09	2.47859e-06	↑	RDH7	Rdh7	Retinol dehydrogenase 7
TRINITY_DN109604_c0_g1	2.23199e-06	0.000288456	-160.87	-177.94	7	2	114.876	7.45143e-07	0.000123147	↑	RGS5	RGS5	Regulator of G-protein signaling 5
TRINITY_DN115673_c0_g2	4.13068e-08	1.03339e-05	-273.093	-294.473	7	2	8345.42	4.68778e-09	1.77543e-06	↑	RHAG	Rhag	Ammonium transporter Rh type A
TRINITY_DN131044_c2_g2	1.47747e-12	1.18497e-09	-303.94	-336.151	7	2	18533.1	6.19971e-10	2.86542e-07	↑	RHCG	rhcg	Ammonium transporter Rh type C
TRINITY_DN115236_c0_g1	6.36228e-07	9.91389e-05	-160.988	-179.422	7	2	185.116	3.98437e-06	0.000498394	↑	RN152	RNF152	E3 ubiquitin-protein ligase RNF152
TRINITY_DN115092_c0_g1	2.93636e-08	7.77394e-06	-194.039	-215.786	7	2	735.339	4.39907e-09	1.67774e-06	↑	RNT2	RNASET2	Ribonuclease T2
TRINITY_DN137395_c2_g2	1.35742e-05	0.00128974	-89.5273	-104.619	7	2	13.885	2.78846e-06	0.000376428	↑	RXN15997.1		cytosolic carboxypeptidase 2 [Labeo rohita] RXN38176.1 cytosolic carboxypeptidase 2
TRINITY_DN124987_c0_g1	1.05136e-07	2.2398e-05	-286.027	-306.404	7	2	9238.66	4.19347e-07	7.88944e-05	↑	S12A2	SLC12A2	Solute carrier family 12 member 2
TRINITY_DN137506_c10_g1	2.34356e-06	0.000299328	-203.322	-220.339	7	2	495.848	3.92388e-07	7.53523e-05	↑	SACS	SACS	Sacsin
TRINITY_DN125168_c2_g9	1.64814e-06	0.000225845	-78.5658	-95.9666	7	2	11.1205	2.32909e-07	4.75744e-05	↑	SCAL1		Struthiocalcin-1
TRINITY_DN131604_c0_g2	2.41132e-07	4.53479e-05	-219.334	-238.818	7	2	1157.02	3.55198e-08	9.54276e-06	↑	SCRB2	Scarb2	Lysosome membrane protein 2
TRINITY_DN125198_c0_g1	3.57382e-07	6.32267e-05	-268.942	-288.001	7	2	11222.3	4.70696e-06	0.000567939	↑	SELPA	sepp1a	Selenoprotein Pa
TRINITY_DN115882_c0_g1	1.97018e-07	3.78345e-05	-207.904	-227.605	7	2	645.732	5.84194e-06	0.00067973	↑	SERC	PSAT1	Phosphoserine aminotransferase
TRINITY_DN111961_c3_g2	1.28588e-05	0.00123685	-199.363	-214.514	7	2	428.595	1.49107e-06	0.000224641	↑	SIA4A	ST3GAL1	CMP-N-acetylneuraminate-beta-galactosamide-alpha-2,3-sialyltransferase 1
TRINITY_DN123986_c0_g1	1.01859e-05	0.0010193	-175.896	-191.304	7	2	235.973	2.7975e-06	0.000376716	↑	SIA7B	ST6GALNAC2	Alpha-N-acetylgalactosaminide alpha-2,6-sialyltransferase 2
TRINITY_DN117251_c0_g2	1.90601e-05	0.00167391	-156.395	-171.112	7	2	98.7622	7.42023e-06	0.000827286	↑	SIA8F	ST8SIA6	Alpha-2,8-sialyltransferase 8F
TRINITY_DN134813_c6_g1	8.66852e-06	0.000892007	-156.258	-171.843	7	2	98.4712	1.90501e-06	0.000271978	↑	SIA8F	ST8SIA6	Alpha-2,8-sialyltransferase 8F
TRINITY_DN124995_c0_g1	9.47012e-06	0.000963585	-226.811	-242.299	7	2	2250.81	5.29263e-06	0.000628867	↑	SMAD6	Smad6	Mothers against decapentaplegic homolog 6
TRINITY_DN136469_c2_g1	2.72041e-05	0.0022378	-186.584	-200.907	7	2	497.877	4.13535e-06	0.000513744	↑	STAB1	STAB1	Stabilin-1
TRINITY_DN103976_c0_g1	9.19307e-08	1.9975e-05	-193.506	-214.028	7	2	424.76	5.50252e-07	9.61406e-05	↑	SXT1	psbp1	Saxitoxin and tetrodotoxin-binding protein 1
TRINITY_DN132979_c2_g3	1.53258e-08	4.3761e-06	-112.638	-135.08	7	2	25.8971	2.19589e-09	9.14193e-07	↑	SYT1	SYT1	Synaptotagmin-1
TRINITY_DN121466_c0_g1	6.22746e-06	0.000687516	-194.027	-209.975	7	2	943.552	1.1245e-06	0.000175222	↑	SYTL4	SYTL4	Synaptotagmin-like protein 4
TRINITY_DN127989_c1_g1	7.11264e-08	1.62987e-05	-192.288	-213.086	7	2	931.562	1.07209e-08	3.34111e-06	↑	TBX2	tbx2b	T-box transcription factor TBX2b
TRINITY_DN128121_c1_g1	5.45246e-08	1.32753e-05	-185.97	-207.053	7	2	309.082	1.31407e-08	4.02622e-06	↑	TC1A	tc1a	Transposable element Tc1 transposase
TRINITY_DN128613_c4_g1	1.04812e-09	4.26585e-07	-102.405	-127.701	7	2	25.5155	5.12443e-10	2.40928e-07	↑	TCB1		Transposable element Tcb1 transposase
TRINITY_DN137209_c4_g1	3.18308e-05	0.00250142	-155.624	-169.773	7	2	93.2149	3.32685e-06	0.000434066	↑	TECTA	TECTA	Alpha-tectorin
TRINITY_DN133186_c0_g1	1.61471e-09	6.24562e-07	-147.482	-172.32	7	2	168.064	5.16688e-09	1.904e-06	↑	TIAM1	TIAM1	T-lymphoma invasion and metastasis-inducing protein 1
TRINITY_DN111672_c0_g1	4.29047e-06	0.000504763	-244.378	-260.734	7	2	4937.34	5.45497e-07	9.59687e-05	↑	TISB	Zfp36l1	mRNA decay activator protein ZFP36L1
TRINITY_DN124579_c2_g1	6.62593e-06	0.000721287	-111.294	-127.174	7	2	23.6382	1.54554e-06	0.000230303	↑	TLR21	TLR2-1	Toll-like receptor 2 type-1
TRINITY_DN115790_c1_g2	5.12906e-06	0.000585206	-196.488	-212.65	7	2	696.029	5.69963e-06	0.000671375	↑	TNFB	LTA	Lymphotoxin-alpha
TRINITY_DN121365_c1_g2	1.81246e-07	3.51772e-05	-130.927	-150.718	7	2	46.59	7.39415e-08	1.74572e-05	↑	TRI16	Trim16	Tripartite motif-containing protein 16
TRINITY_DN119594_c0_g1	2.38714e-11	1.56749e-08	-189.53	-218.82	7	2	481.657	4.42716e-11	2.68276e-08	↑	TRPV5	Trpv5	Transient receptor potential cation channel subfamily V member 5
TRINITY_DN135698_c2_g1	1.12358e-06	0.000163844	-181.234	-199.051	7	2	233.64	9.08235e-08	2.09887e-05	↑	TSP1	thbs1	Thrombospondin-1
TRINITY_DN135698_c2_g2	2.35142e-05	0.00201006	-146.284	-160.769	7	2	73.7836	2.41676e-06	0.000332003	↑	TSP1	thbs1	Thrombospondin-1
TRINITY_DN121257_c1_g1	4.29725e-07	7.25584e-05	-194.213	-213.072	7	2	1181.52	3.64928e-08	9.70851e-06	↑	TSTD3	Tstd3	Thiosulfate sulfurtransferase/rhodanese-like domain-containing protein 3
TRINITY_DN130738_c0_g1	5.06484e-05	0.00362978	-155.22	-168.852	7	2	119.358	9.01145e-06	0.000969362	↑	V2R	AVPR2	Vasopressin V2 receptor
TRINITY_DN113018_c1_g1	5.29566e-07	8.54482e-05	-199.88	-218.513	7	2	408.158	5.80746e-06	0.000679672	↑	VWA7	Vwa7	von Willebrand factor A domain-containing protein 7
TRINITY_DN126626_c3_g1	3.38439e-05	0.00261441	-162.22	-176.301	7	2	116.942	7.10954e-06	0.000797819	↑	XP_003450859.1		uncharacterized protein LOC100707031 isoform X2
TRINITY_DN115170_c1_g4	8.71179e-11	4.92579e-08	-152.091	-180.018	7	2	247.018	2.2151e-11	1.4555e-08	↑	XP_007571096.2		ZP domain-containing protein-like
TRINITY_DN115033_c4_g1	5.59696e-06	0.000630676	-190.705	-206.771	7	2	345.216	4.99361e-07	8.98816e-05	↑	XP_012716072.1		protein LOC105924852, partial
TRINITY_DN136409_c1_g1	7.81952e-08	1.77599e-05	-171.337	-192.033	7	2	452.64	4.68136e-08	1.19865e-05	↑	XP_014841027.1		PREDICTED: uncharacterized protein LOC106916926 isoform X1
TRINITY_DN119698_c2_g1	1.15981e-10	6.14116e-08	-103.8	-131.425	7	2	132.425	5.57953e-09	1.98886e-06	↑	XP_014870974.1		class I histocompatibility antigen, F10 alpha chain-like isoform X1
TRINITY_DN122566_c5_g1	3.40063e-08	8.7072e-06	-38.0434	-59.6323	7	2	47.604	1.03266e-08	3.23674e-06	↑	XP_014879287.1		myosin heavy chain, muscle-like isoform X5
TRINITY_DN133605_c1_g1	2.18139e-06	0.000283259	-81.3606	-98.456	7	2	13.8718	1.91009e-07	3.97606e-05	↑	XP_014894061.1		aryl hydrocarbon receptor-like
TRINITY_DN131725_c0_g1	4.8432e-06	0.000558432	-232.944	-249.168	7	2	2128.06	4.85022e-07	8.81737e-05	↑	XP_015227657.1		heterogeneous nuclear ribonucleoprotein A0-like
TRINITY_DN120602_c2_g1	2.64282e-08	7.13534e-06	-173.398	-195.257	7	2	188.783	3.98234e-09	1.54035e-06	↑	XP_015243257.1		probable D-tyrosyl-tRNA(Tyr) deacylase 2
TRINITY_DN122265_c0_g1	3.96667e-07	6.81482e-05	-54.2058	-73.1517	7	2	108.448	9.3306e-06	0.000999749	↑	XP_016521687.1		interaptin-like
TRINITY_DN122566_c5_g2	2.51593e-10	1.23309e-07	-39.7251	-66.532	7	2	109.977	1.53569e-11	1.06017e-08	↑	XP_016522649.1		interaptin-like isoform X3
TRINITY_DN120823_c3_g3	4.49216e-06	0.000526868	-162.398	-178.705	7	2	167.753	7.96151e-07	0.000129228	↑	XP_021168503.1		uncharacterized serine-rich protein C215.13-like isoform X1
TRINITY_DN131682_c3_g2	1.52357e-05	0.0014126	-141.595	-156.56	7	2	85.7595	6.63679e-06	0.000754078	↑	XP_023196211.1		immunoglobulin superfamily member 1-like
TRINITY_DN118743_c5_g1	8.25894e-08	1.83847e-05	-115.804	-136.442	7	2	33.7989	6.53459e-08	1.61993e-05	↑	XP_026077378.1		uncharacterized protein LOC113055348
TRINITY_DN131323_c4_g2	2.94424e-09	1.0564e-06	-157.226	-181.426	7	2	119.817	5.8871e-10	2.7442e-07	↑	XP_027883917.1		cell number regulator 10-like isoform X3
TRINITY_DN132479_c0_g2	2.94733e-05	0.00236384	-132.927	-147.162	7	2	47.8028	3.62464e-06	0.000464039	↑	XP_030287033.1		protein Ycf2-like isoform X4
TRINITY_DN125554_c0_g3	5.75209e-08	1.39426e-05	-104.026	-125.052	7	2	86.9407	5.5024e-09	1.98072e-06	↑	YI31B	TY3B-I	Transposon Ty3-I Gag-Pol polyprotein
TRINITY_DN132762_c0_g1	1.17118e-07	2.43792e-05	-184.071	-204.333	7	2	955.526	4.7433e-08	1.20883e-05	↑	ZN250	Znf250	Zinc finger protein 250
TRINITY_DN101035_c0_g1	1.12138e-07	2.35348e-05	-59.1238	-79.4321	7	2	10.5678	6.53335e-07	0.000109974	↓	---NA---
TRINITY_DN104384_c0_g1	1.77533e-05	0.00158726	-91.9665	-106.762	7	2	18.2787	3.83558e-06	0.00048761	↓	---NA---
TRINITY_DN109428_c0_g1	1.63936e-05	0.00149298	-102.997	-117.88	7	2	26.4678	4.42309e-06	0.000540866	↓	---NA---
TRINITY_DN111280_c5_g1	5.43641e-06	0.000615127	-139.897	-155.995	7	2	62.6463	1.48807e-06	0.000224641	↓	---NA---
TRINITY_DN117148_c3_g1	5.61109e-06	0.000630964	-105.623	-121.685	7	2	19.3759	5.15034e-07	9.20949e-05	↓	---NA---
TRINITY_DN125663_c4_g1	2.16017e-07	4.11928e-05	-108.246	-127.848	7	2	29.4522	6.38045e-08	1.59068e-05	↓	---NA---
TRINITY_DN131404_c0_g7	5.82963e-11	3.49381e-08	-95.5367	-123.887	7	2	22.6032	5.83858e-12	4.30304e-09	↓	---NA---
TRINITY_DN133572_c3_g1	1.58351e-05	0.00145389	-45.447	-60.3686	7	2	10.0036	2.69119e-06	0.000365105	↓	---NA---
TRINITY_DN134996_c4_g3	6.74756e-09	2.15204e-06	-125.752	-149.069	7	2	40.6952	5.43932e-09	1.97766e-06	↓	---NA---
TRINITY_DN66522_c0_g1	6.9022e-08	1.60184e-05	-38.9423	-59.7722	7	2	5.71954	9.12543e-09	2.91043e-06	↓	---NA---
TRINITY_DN91115_c0_g1	1.34588e-09	5.3578e-07	-70.767	-95.798	7	2	45.5872	2.00523e-10	1.06176e-07	↓	---NA---
TRINITY_DN123588_c0_g3	3.82766e-09	1.32964e-06	-168.113	-192.034	7	2	173.464	1.36446e-09	6.00121e-07	↓	A0A0S7MG61	PPUP8827	PPUP8827 (Fragment)
TRINITY_DN117527_c0_g1	1.13393e-05	0.00111831	-161.919	-177.209	7	2	247.753	7.00402e-06	0.00079086	↓	ACOD		Acyl-CoA desaturase
TRINITY_DN123499_c1_g1	5.32768e-10	2.32449e-07	-276.825	-302.839	7	2	10294.5	7.12416e-07	0.000118457	↓	ACTPA		DELTA-stichotoxin-Hcr4a
TRINITY_DN117264_c6_g1	6.30735e-07	9.85645e-05	-184.497	-202.941	7	2	352.147	4.85985e-08	1.23196e-05	↓	ADCY8	ADCY8	Adenylate cyclase type 8
TRINITY_DN116368_c0_g2	4.78731e-15	5.802e-12	-231.041	-269.232	7	2	1681.99	1.75497e-14	2.12694e-11	↓	AIK66533.1		interleukin 4/13-2 [Dicentrarchus labrax]
TRINITY_DN136128_c5_g2	2.5039e-07	4.68748e-05	-91.1389	-110.582	7	2	16.8896	2.33073e-06	0.00032271	↓	ANKR6	ANKRD6	Ankyrin repeat domain-containing protein 6
TRINITY_DN119616_c3_g1	8.68798e-09	2.67698e-06	-196.327	-219.374	7	2	563.512	7.98285e-09	2.59148e-06	↓	ANLN	ANLN	Anillin
TRINITY_DN124491_c2_g1	8.28223e-11	4.77914e-08	-174.009	-201.989	7	2	311.298	2.04701e-11	1.37827e-08	↓	ANLN	anln	Anillin
TRINITY_DN134261_c1_g1	7.42164e-06	0.00079365	-172.83	-188.586	7	2	248.205	2.10972e-06	0.000297313	↓	ANR10	ANKRD10	Ankyrin repeat domain-containing protein 10
TRINITY_DN134545_c0_g1	3.53425e-09	1.24355e-06	-162.897	-186.902	7	2	189.259	2.05428e-08	5.95937e-06	↓	ASPM	ASPM	Abnormal spindle-like microcephaly-associated protein homolog
TRINITY_DN110547_c0_g2	7.78771e-16	1.14791e-12	-155.914	-195.992	7	2	221.784	2.97336e-17	5.59176e-14	↓	AT1A1	ATP1A1	Sodium/potassium-transporting ATPase subunit alpha-1
TRINITY_DN119850_c2_g2	6.75595e-15	8.00992e-12	-179.718	-217.551	7	2	495.423	2.6243e-16	4.33709e-13	↓	AT1A1	ATP1A1	Sodium/potassium-transporting ATPase subunit alpha-1
TRINITY_DN126721_c2_g1	2.49339e-51	6.79922e-47	-206.939	-330.409	7	2	1709.02	4.60666e-53	1.25619e-48	↓	AT1A1	atp1a1	Sodium/potassium-transporting ATPase subunit alpha-1
TRINITY_DN137397_c2_g1	9.39743e-11	5.17694e-08	-191.316	-219.162	7	2	385.373	2.21006e-11	1.4555e-08	↓	AT1A1	atp1a1	Sodium/potassium-transporting ATPase subunit alpha-1
TRINITY_DN137397_c4_g3	1.46485e-07	2.98097e-05	-179.159	-199.18	7	2	228.299	2.75076e-08	7.57681e-06	↓	AT1A3	ATP1A3	Sodium/potassium-transporting ATPase subunit alpha-3
TRINITY_DN118397_c0_g1	9.27877e-08	2.00812e-05	-157.424	-177.936	7	2	147.647	2.47827e-08	7.07644e-06	↓	AURAB	aurka-b	Aurora kinase A-B
TRINITY_DN121458_c0_g1	7.72815e-07	0.000118726	-178.843	-197.067	7	2	316.549	6.44667e-07	0.000109397	↓	AURKB	aurkb	Aurora kinase B
TRINITY_DN127422_c4_g1	3.76867e-10	1.70806e-07	-178.599	-204.978	7	2	242.912	5.73292e-11	3.32619e-08	↓	B3GN3	B3GNT3	N-acetyllactosaminide beta-1,3-N-acetylglucosaminyltransferase 3
TRINITY_DN127422_c4_g2	3.73711e-08	9.43585e-06	-163.754	-185.242	7	2	138.784	7.13474e-09	2.43197e-06	↓	B3GN3	B3GNT3	N-acetyllactosaminide beta-1,3-N-acetylglucosaminyltransferase 3
TRINITY_DN115406_c8_g1	3.26785e-07	5.88192e-05	-176.465	-195.62	7	2	340.172	7.17085e-08	1.73046e-05	↓	BIR52	birc5.2	Baculoviral IAP repeat-containing protein 5.2
TRINITY_DN130440_c0_g1	1.07766e-09	4.35359e-07	-169.389	-194.656	7	2	277.276	7.29028e-08	1.74572e-05	↓	BMAL1	ARNTL	Aryl hydrocarbon receptor nuclear translocator-like protein 1
TRINITY_DN129440_c0_g1	2.3303e-06	0.000298333	-283.429	-300.452	7	2	13832.4	6.68985e-07	0.000112262	↓	CADH1	CDH1	Cadherin-1
TRINITY_DN116511_c0_g5	4.67466e-09	1.57374e-06	-126.701	-150.409	7	2	100.701	7.73652e-09	2.53373e-06	↓	CART	CARTPT	Cocaine- and amphetamine-regulated transcript protein
TRINITY_DN127029_c2_g1	2.51414e-05	0.00211273	-169.651	-184.061	7	2	402.556	3.3361e-06	0.000434234	↓	CASC4	Golm2	Protein CASC4
TRINITY_DN118271_c1_g4	7.1154e-07	0.000109932	-145.173	-163.486	7	2	120.519	3.69644e-07	7.19987e-05	↓	CCA5B	cdca5-b	Sororin-B
TRINITY_DN130960_c4_g1	1.66429e-06	0.00022654	-112.487	-129.877	7	2	25.1262	1.71381e-06	0.000249473	↓	CCD81	Ccdc81	Coiled-coil domain-containing protein 81
TRINITY_DN133789_c0_g2	1.79808e-06	0.000242731	-172.369	-189.675	7	2	272.664	9.74931e-07	0.000154566	↓	CCNA2	CCNA2	Cyclin-A2
TRINITY_DN113644_c0_g1	1.32798e-13	1.31683e-10	-182.812	-217.542	7	2	372.387	2.36644e-13	2.30466e-10	↓	CCNB1	ccnb1	G2/mitotic-specific cyclin-B1
TRINITY_DN119926_c1_g2	4.46001e-07	7.46134e-05	-160.87	-179.69	7	2	179.238	7.35632e-08	1.74572e-05	↓	CCNB3	CCNB3	G2/mitotic-specific cyclin-B3
TRINITY_DN114977_c0_g2	6.59532e-12	4.67137e-09	-172.257	-202.899	7	2	253.461	1.35702e-12	1.12135e-09	↓	CDC20	CDC20	Cell division cycle protein 20 homolog
TRINITY_DN116608_c1_g2	8.46701e-20	1.64919e-16	-183.432	-232.947	7	2	381.202	5.19306e-20	1.23139e-16	↓	CDCA3	cdca3	Cell division cycle-associated protein 3
TRINITY_DN120885_c6_g1	2.11026e-13	2.05517e-10	-199.248	-233.494	7	2	764.879	1.03292e-13	1.04321e-10	↓	CDK1	cdk1	Cyclin-dependent kinase 1
TRINITY_DN126108_c2_g1	8.87643e-11	4.93982e-08	-173.778	-201.685	7	2	471.96	3.96226e-09	1.54035e-06	↓	CDKA2	CDK2AP2	Cyclin-dependent kinase 2-associated protein 2
TRINITY_DN119575_c3_g1	1.37233e-05	0.00129712	-162.799	-177.878	7	2	175.459	4.31473e-06	0.000530331	↓	CDKN3	CDKN3	Cyclin-dependent kinase inhibitor 3
TRINITY_DN136743_c3_g3	2.5113e-08	6.814e-06	-278.043	-299.957	7	2	7619.66	8.47387e-09	2.71852e-06	↓	CEAM5	CEACAM5	Carcinoembryonic antigen-related cell adhesion molecule 5
TRINITY_DN128058_c0_g1	8.53187e-06	0.000882944	-85.2696	-100.872	7	2	10.3655	3.46917e-06	0.000447285	↓	CEAM6	CEACAM6	Carcinoembryonic antigen-related cell adhesion molecule 6
TRINITY_DN136743_c3_g1	7.92958e-07	0.000121479	-192.103	-210.299	7	2	325.261	2.95995e-06	0.00039182	↓	CEAM6	CEACAM6	Carcinoembryonic antigen-related cell adhesion molecule 6
TRINITY_DN125696_c1_g1	5.97475e-09	1.93959e-06	-154.571	-178.017	7	2	144.419	9.78708e-10	4.37515e-07	↓	CENPA	cenpa	Histone H3-like centromeric protein A
TRINITY_DN136347_c7_g1	1.69074e-06	0.000229377	-163.932	-181.305	7	2	158.526	3.16713e-07	6.28106e-05	↓	CENPE	Cenpe	Centromere-associated protein E
TRINITY_DN134785_c0_g1	6.1259e-07	9.68306e-05	-172.331	-190.806	7	2	328.439	5.23512e-06	0.000624754	↓	CENPF	CENPF	Centromere protein F
TRINITY_DN135370_c0_g1	2.4064e-07	4.53479e-05	-172.838	-192.324	7	2	233.197	1.15883e-07	2.59017e-05	↓	CENPF	CENPF	Centromere protein F
TRINITY_DN114342_c1_g1	4.65712e-09	1.57374e-06	-136.352	-160.064	7	2	59.1345	8.04582e-10	3.65669e-07	↓	CENPT	CENPT	Centromere protein T
TRINITY_DN132370_c0_g2	3.48048e-06	0.000432388	-130.148	-146.734	7	2	47.4128	1.5202e-06	0.000228398	↓	CFA45	CFAP45	Cilia- and flagella-associated protein 45
TRINITY_DN130455_c0_g1	1.04918e-06	0.00015549	-225.009	-242.901	7	2	2162.25	5.71357e-06	0.000671566	↓	CGNL1	CGNL1	Cingulin-like protein 1
TRINITY_DN116272_c1_g1	3.97735e-07	6.81482e-05	-167.975	-186.918	7	2	186.999	6.8881e-06	0.000781005	↓	CISH	CISH	Cytokine-inducible SH2-containing protein
TRINITY_DN126496_c4_g1	2.37344e-09	8.80563e-07	-193.418	-217.847	7	2	574.622	1.12447e-09	4.98589e-07	↓	CKAP2	CKAP2	Cytoskeleton-associated protein 2
TRINITY_DN129958_c2_g1	4.90232e-10	2.15685e-07	-161.334	-187.435	7	2	185.352	3.46085e-10	1.74767e-07	↓	CKP2L	CKAP2L	Cytoskeleton-associated protein 2-like
TRINITY_DN127474_c5_g1	1.30244e-05	0.00124838	-129.739	-144.876	7	2	41.969	1.62398e-06	0.000239374	↓	CLC4E	Clec4e	C-type lectin domain family 4 member E
TRINITY_DN131514_c0_g2	3.73244e-06	0.000457181	-264.864	-281.373	7	2	8273.94	2.03149e-06	0.000287775	↓	CLD4	Cldn4	Claudin-4
TRINITY_DN118355_c0_g1	9.79159e-09	2.96674e-06	-191.218	-214.138	7	2	517.365	1.50804e-07	3.23801e-05	↓	CND1	ncapd2	Condensin complex subunit 1
TRINITY_DN127096_c0_g1	3.28729e-07	5.89098e-05	-178.586	-197.735	7	2	296.344	1.38302e-06	0.000210104	↓	CND3	ncapg	Condensin complex subunit 3
TRINITY_DN114355_c0_g1	1.03037e-08	3.10466e-06	-175.113	-197.978	7	2	348.876	2.93619e-06	0.00039182	↓	CNDD3	NCAPD3	Condensin-2 complex subunit D3
TRINITY_DN118410_c0_g1	1.64561e-05	0.0014958	-205.651	-220.53	7	2	1196.66	3.30325e-06	0.00043202	↓	COBL1	Cobll1	Cordon-bleu protein-like 1
TRINITY_DN126233_c7_g1	8.15265e-07	0.000123923	-216.372	-234.538	7	2	964.753	4.54301e-07	8.39887e-05	↓	CP1B1	CYP1B1	Cytochrome P450 1B1
TRINITY_DN128318_c2_g2	1.51291e-07	3.06733e-05	-178.882	-198.868	7	2	248.069	6.93489e-08	1.68469e-05	↓	CTND2	CTNND2	Catenin delta-2
TRINITY_DN125201_c0_g2	1.90118e-07	3.67683e-05	-175.47	-195.21	7	2	213.464	1.64784e-08	4.88423e-06	↓	CX116	cxcl11.6	C-X-C motif chemokine 11-6
TRINITY_DN136731_c3_g3	6.77418e-22	1.94447e-18	-226.725	-281.208	7	2	1635.18	5.10922e-23	1.85764e-19	↓	CYAA	cya	Bifunctional hemolysin/adenylate cyclase
TRINITY_DN128241_c0_g1	3.9097e-09	1.34954e-06	-228.775	-252.673	7	2	1703.79	1.58051e-08	4.76232e-06	↓	CYB5	CYB5A	Cytochrome b5
TRINITY_DN100532_c0_g1	1.08007e-07	2.29202e-05	-208.224	-228.573	7	2	901.636	9.24937e-07	0.000147498	↓	CYCB	cyc-B	Cytochrome c-b
TRINITY_DN127027_c0_g2	6.79833e-10	2.91943e-07	-161.775	-187.53	7	2	193.081	5.52036e-09	1.98072e-06	↓	DIAP3	Diaph3	Protein diaphanous homolog 3
TRINITY_DN118157_c1_g3	5.31161e-07	8.54526e-05	-195.207	-213.837	7	2	506.347	1.80454e-07	3.78522e-05	↓	DLGP5	Dlgap5	Disks large-associated protein 5
TRINITY_DN124377_c0_g1	3.64219e-06	0.000447382	-144.337	-160.873	7	2	90.6097	4.22164e-07	7.91202e-05	↓	DNS2A	DNASE2	Deoxyribonuclease-2-alpha
TRINITY_DN127661_c3_g1	2.11963e-05	0.00184077	-230.397	-244.996	7	2	2433.21	2.21358e-06	0.000309549	↓	DNSL3	DNASE1L3	Deoxyribonuclease gamma
TRINITY_DN107257_c0_g1	5.04095e-11	3.08903e-08	-58.6187	-87.1221	7	2	13.0393	3.36084e-11	2.13132e-08	↓	DYH7	DNAH7	Dynein heavy chain 7, axonemal
TRINITY_DN126475_c3_g3	4.26311e-06	0.000504341	-235.025	-251.389	7	2	4295.72	2.25023e-06	0.00031387	↓	EHD1	EHD1	EH domain-containing protein 1
TRINITY_DN119433_c0_g2	1.15861e-06	0.000166813	-213.266	-231.05	7	2	1444.52	4.77624e-07	8.71193e-05	↓	EMAL1	EML1	Echinoderm microtubule-associated protein-like 1
TRINITY_DN136645_c2_g3	7.31719e-13	6.33437e-10	-274.038	-306.985	7	2	6136.29	9.66152e-14	9.94189e-11	↓	ENTK	TMPRSS15	Enteropeptidase
TRINITY_DN120842_c0_g1	8.18687e-08	1.83066e-05	-240.54	-261.187	7	2	2842.71	6.70395e-09	2.2995e-06	↓	EPIPL	Eppk1	Epiplakin
TRINITY_DN129650_c3_g2	8.04377e-07	0.000122883	-128.56	-146.74	7	2	41.6863	7.38736e-08	1.74572e-05	↓	ERR2	ESRRB	Steroid hormone receptor ERR2
TRINITY_DN115620_c2_g2	5.73731e-06	0.000642508	-166.84	-182.878	7	2	145.489	7.6139e-07	0.000125452	↓	ETAA1	Etaa1	Ewing's tumor-associated antigen 1 homolog
TRINITY_DN124011_c0_g1	1.362e-05	0.00129184	-245.783	-260.87	7	2	2708.41	1.84716e-06	0.000265106	↓	F16A2	fam160a2	FTS and Hook-interacting protein homolog
TRINITY_DN128099_c0_g2	1.70598e-09	6.50634e-07	-179.932	-204.711	7	2	477.451	6.52693e-09	2.25295e-06	↓	FA83F	FAM83F	Protein FAM83F
TRINITY_DN122760_c1_g1	2.8608e-08	7.63879e-06	-189.834	-211.608	7	2	622.976	5.13282e-09	1.904e-06	↓	FHDC1	Fhdc1	FH2 domain-containing protein 1
TRINITY_DN118091_c0_g2	4.53467e-07	7.56306e-05	-252.113	-270.914	7	2	2771.23	3.69903e-08	9.79308e-06	↓	FMO5	FMO5	Dimethylaniline monooxygenase
TRINITY_DN112522_c0_g1	3.67031e-08	9.3538e-06	-195.802	-217.309	7	2	746.728	8.1822e-06	0.000896966	↓	FOXL2	FOXL2	Forkhead box protein L2
TRINITY_DN123196_c2_g1	2.17333e-12	1.71781e-09	-149.702	-181.508	7	2	117.907	4.57849e-08	1.17784e-05	↓	FOXM1	Foxm1	Forkhead box protein M1
TRINITY_DN113327_c6_g1	2.64561e-10	1.26567e-07	-156.171	-182.925	7	2	122.503	4.19725e-10	2.10009e-07	↓	G2E3	G2E3	G2/M phase-specific E3 ubiquitin-protein ligase
TRINITY_DN117092_c4_g1	5.20723e-07	8.42705e-05	-152.945	-171.597	7	2	142.216	1.53223e-06	0.000229574	↓	G2E3	G2E3	G2/M phase-specific E3 ubiquitin-protein ligase
TRINITY_DN129133_c3_g2	4.55792e-05	0.00334562	-175.059	-188.809	7	2	213.139	5.07554e-06	0.000609713	↓	G6PD	g6pd	Glucose-6-phosphate 1-dehydrogenase
TRINITY_DN114237_c1_g1	2.08321e-06	0.0002731	-199.811	-216.956	7	2	546.693	6.50101e-07	0.000109769	↓	GAL3A	gatd3a	Glutamine amidotransferase-like class 1 domain-containing protein 3A, mitochondrial
TRINITY_DN131451_c4_g1	2.83328e-06	0.000356863	-187.439	-204.249	7	2	575.215	3.88322e-07	7.4835e-05	↓	GALE	GALE	UDP-glucose 4-epimerase
TRINITY_DN116514_c2_g5	6.36198e-06	0.000699536	-178.979	-194.904	7	2	503.528	7.66871e-07	0.000125975	↓	GALM	GALM	Aldose 1-epimerase
TRINITY_DN130697_c1_g2	1.82091e-05	0.0016174	-226.093	-240.86	7	2	1225.46	2.9587e-06	0.00039182	↓	GALT8	GALNT8	Probable polypeptide N-acetylgalactosaminyltransferase 8
TRINITY_DN133482_c2_g2	1.30428e-08	3.76365e-06	-209.512	-232.126	7	2	958.591	2.18109e-08	6.29377e-06	↓	GBGT1	GBGT1	Globoside alpha-1,3-N-acetylgalactosaminyltransferase 1
TRINITY_DN120500_c2_g3	5.48774e-10	2.37532e-07	-254.082	-280.064	7	2	5064.83	3.77877e-07	7.33404e-05	↓	GELS	GSN	Gelsolin
TRINITY_DN129728_c1_g1	3.01678e-07	5.48431e-05	-242.079	-261.32	7	2	3548.84	7.72339e-07	0.000126492	↓	GHC1	SLC25A22	Mitochondrial glutamate carrier 1
TRINITY_DN129226_c0_g1	9.25977e-06	0.000943942	-125.894	-141.406	7	2	35.8329	1.05632e-06	0.000166501	↓	GMEB1	Gmeb1	Glucocorticoid modulatory element-binding protein 1
TRINITY_DN109746_c0_g1	9.77288e-07	0.000145421	-197.381	-215.35	7	2	467.276	7.97482e-08	1.8747e-05	↓	GRAB	Gzmb	Granzyme B(G,H)
TRINITY_DN133587_c2_g2	8.56673e-06	0.000884872	-186.248	-201.847	7	2	391.866	8.43646e-06	0.000918379	↓	GRB7	GRB7	Growth factor receptor-bound protein 7
TRINITY_DN110898_c0_g1	1.13045e-08	3.31466e-06	-275.862	-298.629	7	2	11691.5	4.19512e-07	7.88944e-05	↓	GSTA		Glutathione S-transferase A
TRINITY_DN131264_c2_g2	3.4539e-07	6.15584e-05	-220.008	-239.104	7	2	2218.6	1.46365e-06	0.000221735	↓	H2AZ	H2AFZ	Histone H2A.Z
TRINITY_DN119914_c0_g2	4.66151e-09	1.57374e-06	-194.233	-217.944	7	2	793.004	6.9503e-08	1.68469e-05	↓	HEPS	HPN	Serine protease hepsin
TRINITY_DN116239_c3_g1	3.66072e-09	1.2798e-06	-240.657	-264.625	7	2	4082.51	2.61511e-10	1.37137e-07	↓	HEXB	HEXB	Beta-hexosaminidase subunit beta
TRINITY_DN112566_c0_g1	3.21765e-07	5.81073e-05	-143.685	-162.857	7	2	81.8821	2.54367e-07	5.17636e-05	↓	HHLA2	HHLA2	HERV-H LTR-associating protein 2
TRINITY_DN120159_c0_g1	1.62595e-22	5.21625e-19	-193.756	-249.706	7	2	899.074	1.25388e-18	2.63015e-15	↓	HIRA	hira	Protein HIRA
TRINITY_DN119567_c1_g3	8.33217e-06	0.000868872	-187.411	-203.04	7	2	416.799	1.81627e-06	0.000261361	↓	HMMR	Hmmr	Hyaluronan-mediated motility receptor
TRINITY_DN130486_c1_g1	1.5508e-06	0.000213579	-168.779	-186.246	7	2	556.712	1.43687e-07	3.12208e-05	↓	HMR1	Mr1	Major histocompatibility complex class I-related gene protein
TRINITY_DN117818_c5_g1	2.40862e-09	8.87578e-07	-192.499	-216.912	7	2	1494.98	2.68468e-08	7.49996e-06	↓	HNRPU	Hnrnpu	Heterogeneous nuclear ribonucleoprotein U
TRINITY_DN123250_c3_g1	3.48182e-10	1.59766e-07	-142.888	-169.351	7	2	83.0739	3.10409e-11	1.99166e-08	↓	HTXA	htxA	Probable alpha-ketoglutarate-dependent hypophosphite dioxygenase
TRINITY_DN113087_c0_g1	1.04161e-08	3.12126e-06	-189.884	-212.738	7	2	789.717	1.57741e-09	6.88229e-07	↓	HYOU1	hyou1	Hypoxia up-regulated protein 1
TRINITY_DN115613_c1_g1	1.7783e-08	4.99921e-06	-251.657	-273.94	7	2	5280.82	1.58377e-07	3.38727e-05	↓	I13R2	IL13RA2	Interleukin-13 receptor subunit alpha-2
TRINITY_DN127709_c3_g1	2.00209e-06	0.000264382	-226.621	-243.81	7	2	1951.52	7.46314e-06	0.000827286	↓	IDHC	IDH1	Isocitrate dehydrogenase
TRINITY_DN116096_c1_g4	1.50446e-15	2.05125e-12	-113.156	-152.55	7	2	36.4127	4.08163e-15	5.30009e-12	↓	IF44L	IFI44L	Interferon-induced protein 44-like
TRINITY_DN118235_c3_g2	2.5323e-10	1.23309e-07	-217.679	-244.479	7	2	3058.88	6.79491e-07	0.000113327	↓	IF5	EIF5	Eukaryotic translation initiation factor 5
TRINITY_DN123149_c0_g1	1.86241e-05	0.0016409	-181.743	-196.485	7	2	389.638	2.48034e-06	0.000338248	↓	IL2RB	IL2RB	Interleukin-2 receptor subunit beta
TRINITY_DN110445_c0_g1	1.34447e-05	0.0012819	-195.052	-210.154	7	2	474.264	2.87121e-06	0.000385689	↓	IL8	CXCL8	Interleukin-8
TRINITY_DN134328_c1_g3	2.84482e-10	1.34914e-07	-207.205	-233.882	7	2	784.89	1.93874e-10	1.03662e-07	↓	IMA1	Kpna2	Importin subunit alpha-1
TRINITY_DN130545_c3_g1	4.42465e-10	1.97796e-07	-190.104	-216.314	7	2	551.009	4.65278e-10	2.2456e-07	↓	INCEA	incenp-a	Inner centromere protein A
TRINITY_DN119000_c2_g1	1.16567e-05	0.00113931	-209.099	-224.358	7	2	946.917	1.11193e-06	0.00017376	↓	IOD1	dio1	Type I iodothyronine deiodinase
TRINITY_DN125706_c1_g1	3.23933e-08	8.45296e-06	-184.594	-206.235	7	2	411.285	1.32459e-07	2.91292e-05	↓	IQGA3	IQGAP3	Ras GTPase-activating-like protein IQGAP3
TRINITY_DN118734_c5_g2	3.57899e-12	2.71099e-09	-172.918	-204.201	7	2	260.395	7.59823e-13	6.68374e-10	↓	KI20A	Kif20a	Kinesin-like protein KIF20A
TRINITY_DN130457_c2_g1	3.17184e-07	5.74703e-05	-169.324	-188.511	7	2	250.275	5.51762e-07	9.61406e-05	↓	KI20B	KIF20B	Kinesin-like protein KIF20B
TRINITY_DN129061_c0_g1	3.24013e-15	4.10954e-12	-218.274	-256.871	7	2	1375.3	2.76343e-15	3.86441e-12	↓	KI67	Mki67	Proliferation marker protein Ki-67
TRINITY_DN134080_c0_g1	2.3603e-08	6.50132e-06	-152.273	-174.253	7	2	114.462	5.77025e-09	2.03993e-06	↓	KIF14	Kif14	Kinesin-like protein KIF14
TRINITY_DN120692_c1_g1	6.17911e-07	9.7117e-05	-176.738	-195.204	7	2	306.019	1.72252e-07	3.62713e-05	↓	KIF22	kif22	Kinesin-like protein KIF22
TRINITY_DN119380_c0_g1	4.64404e-08	1.14089e-05	-176.555	-197.81	7	2	319.078	2.69912e-08	7.49996e-06	↓	KIF4	kif4	Chromosome-associated kinesin KIF4
TRINITY_DN136739_c3_g1	9.17605e-07	0.000137863	-161.301	-179.339	7	2	191.017	7.46067e-06	0.000827286	↓	KNL1	KNL1	Kinetochore scaffold 1
TRINITY_DN130322_c1_g1	8.71307e-07	0.000131632	-157.148	-175.241	7	2	277.241	6.93356e-08	1.68469e-05	↓	LENG9	Leng9	Leukocyte receptor cluster member 9
TRINITY_DN127406_c1_g3	7.92809e-09	2.45672e-06	-126.189	-149.334	7	2	41.4231	4.91921e-10	2.3329e-07	↓	LORF2	Pol	LINE-1 retrotransposable element ORF2 protein
TRINITY_DN110713_c0_g1	3.2809e-09	1.16191e-06	-132.789	-156.873	7	2	54.1454	1.30874e-07	2.88972e-05	↓	LOXE3	Aloxe3	Hydroperoxide isomerase ALOXE3
TRINITY_DN113727_c1_g4	6.86401e-08	1.59978e-05	-185.891	-206.727	7	2	366.595	6.72801e-07	0.000112556	↓	LRC8D	LRRC8D	Volume-regulated anion channel subunit LRRC8D
TRINITY_DN119038_c0_g2	3.71846e-08	9.43243e-06	-205.679	-227.173	7	2	563.242	5.39157e-06	0.000637843	↓	LX15B	Alox15b	Arachidonate 15-lipoxygenase B
TRINITY_DN123272_c1_g1	1.45844e-07	2.97904e-05	-163.058	-183.084	7	2	325.405	1.61531e-08	4.84044e-06	↓	MANEA	MANEA	Glycoprotein endo-alpha-1,2-mannosidase
TRINITY_DN116840_c0_g2	4.09455e-06	0.000490788	-172.834	-189.241	7	2	377.28	7.89161e-07	0.000128676	↓	MAP7	MAP7	Ensconsin
TRINITY_DN118896_c0_g1	1.75052e-08	4.94661e-06	-157.061	-179.361	7	2	151.09	3.56652e-09	1.4248e-06	↓	MELK	melk	Maternal embryonic leucine zipper kinase
TRINITY_DN129938_c2_g1	7.24396e-07	0.000111602	-183.02	-201.314	7	2	716.748	8.06126e-08	1.88689e-05	↓	MFSD8	mfsd8	Major facilitator superfamily domain-containing protein 8
TRINITY_DN118653_c0_g1	2.8713e-08	7.63879e-06	-231.646	-253.417	7	2	2308.24	1.64025e-08	4.88423e-06	↓	MGST1	MGST1	Microsomal glutathione S-transferase 1
TRINITY_DN133912_c10_g1	2.68651e-07	4.98358e-05	-155.585	-174.952	7	2	122.042	1.13106e-07	2.5385e-05	↓	MS18A	Mis18a	Protein Mis18-alpha
TRINITY_DN124462_c1_g1	1.08421e-06	0.000159813	-152.779	-170.635	7	2	101.903	5.2028e-06	0.00062226	↓	MTRF2	mtfr2	Mitochondrial fission regulator 2
TRINITY_DN129950_c0_g1	3.29977e-08	8.52906e-06	-219.779	-241.4	7	2	866.516	1.82902e-07	3.82189e-05	↓	NACC2	Nacc2	Nucleus accumbens-associated protein 2
TRINITY_DN125377_c0_g1	6.2084e-06	0.000686803	-206.775	-222.727	7	2	2351.9	1.61561e-06	0.000238786	↓	NCPR	POR	NADPH--cytochrome P450 reductase
TRINITY_DN134275_c1_g1	5.0549e-07	8.25402e-05	-180.205	-198.889	7	2	304.995	4.23716e-07	7.91392e-05	↓	NDRG3	NDRG3	Protein NDRG3
TRINITY_DN120184_c0_g1	6.9536e-09	2.19211e-06	-198.206	-221.491	7	2	740.82	2.53049e-08	7.11381e-06	↓	NEUL3	Neurl3	E3 ubiquitin-protein ligase NEURL3
TRINITY_DN115133_c2_g6	9.79623e-06	0.000987554	-64.2178	-79.6685	7	2	7.35945	2.02442e-06	0.000287521	↓	NOL6	nol6	Nucleolar protein 6
TRINITY_DN129747_c0_g4	3.44584e-11	2.18523e-08	-172.029	-200.933	7	2	236.211	6.98625e-11	3.928e-08	↓	NUMA1	NUMA1	Nuclear mitotic apparatus protein 1
TRINITY_DN123768_c1_g1	4.25135e-06	0.000504341	-201.317	-217.684	7	2	731.478	7.08421e-06	0.000796616	↓	NUSAP	nusap1	Nucleolar and spindle-associated protein 1
TRINITY_DN128556_c0_g9	6.36596e-05	0.00434225	-109.95	-123.327	7	2	32.6398	8.7918e-06	0.00094948	↓	NXPE3	NXPE3	NXPE family member 3
TRINITY_DN137202_c8_g1	2.59078e-09	9.48294e-07	-93.1781	-117.514	7	2	29.1612	4.06765e-06	0.000507647	↓	PFX15143.1		putative 115 kDa protein
TRINITY_DN116098_c4_g1	4.5255e-08	1.11679e-05	-159.974	-181.257	7	2	211.432	8.3063e-07	0.000134146	↓	PIMRE	PIMREG	Protein PIMREG
TRINITY_DN119136_c1_g1	7.81689e-06	0.000831029	-243.396	-259.095	7	2	3967.88	4.41964e-06	0.000540866	↓	PIPNA	PITPNA	Phosphatidylinositol transfer protein alpha isoform
TRINITY_DN134455_c2_g2	4.92491e-08	1.20446e-05	-237.28	-258.472	7	2	3257.61	3.5791e-09	1.4248e-06	↓	PLCD1	PLCD1	1-phosphatidylinositol 4,5-bisphosphate phosphodiesterase delta-1
TRINITY_DN128694_c3_g2	1.04761e-07	2.2398e-05	-183.134	-203.515	7	2	301.081	8.10229e-08	1.88839e-05	↓	PLK1	plk1	Serine/threonine-protein kinase PLK1
TRINITY_DN120199_c5_g1	8.32548e-07	0.000126126	-171.29	-189.433	7	2	321.722	5.22893e-07	9.31946e-05	↓	PM34	SLC25A17	Peroxisomal membrane protein PMP34
TRINITY_DN104418_c0_g1	3.9906e-13	3.7524e-10	-132.111	-165.691	7	2	86.3513	1.60506e-12	1.30652e-09	↓	POL	gag-pol	Gag-Pol polyprotein
TRINITY_DN120173_c3_g1	1.20335e-06	0.000172706	-121.791	-139.534	7	2	32.3595	9.34186e-07	0.000148538	↓	POL4	POL	Retrovirus-related Pol polyprotein from transposon 412
TRINITY_DN122466_c0_g1	6.04988e-09	1.95236e-06	-162.375	-185.808	7	2	137.008	2.09363e-09	8.78328e-07	↓	POL5	pol	Retrovirus-related Pol polyprotein from transposon opus
TRINITY_DN110495_c0_g2	3.36769e-05	0.00260848	-145.975	-160.062	7	2	147.588	4.31748e-06	0.000530331	↓	PP4P2	PIP4P2	Type 2 phosphatidylinositol 4,5-bisphosphate 4-phosphatase
TRINITY_DN134365_c0_g2	1.72949e-07	3.40515e-05	-177.89	-197.732	7	2	391.079	2.0448e-08	5.95937e-06	↓	PPA6	ACP6	Lysophosphatidic acid phosphatase type 6
TRINITY_DN125089_c1_g1	6.14448e-12	4.4681e-09	-173.586	-204.302	7	2	273.053	8.33232e-13	7.10682e-10	↓	PRC1	PRC1	Protein regulator of cytokinesis 1
TRINITY_DN126426_c2_g2	8.95677e-08	1.96178e-05	-159.188	-179.738	7	2	165.294	1.45339e-07	3.14544e-05	↓	PRC1	PRC1	Protein regulator of cytokinesis 1
TRINITY_DN134775_c0_g3	1.21305e-10	6.36129e-08	-266.024	-293.601	7	2	4361.04	6.0866e-11	3.49422e-08	↓	PRS27	PRSS27	Serine protease 27
TRINITY_DN114504_c1_g1	1.86806e-05	0.00164323	-114.458	-129.197	7	2	28.0368	2.48082e-06	0.000338248	↓	PTPRN	Ptprn	Receptor-type tyrosine-protein phosphatase-like N
TRINITY_DN118571_c2_g1	6.38509e-06	0.000700664	-209.401	-225.322	7	2	1418.31	6.45893e-07	0.000109397	↓	PTSS2	ptdss2	Phosphatidylserine synthase 2
TRINITY_DN102129_c0_g1	1.5033e-06	0.000208089	-160.092	-177.593	7	2	110.233	8.41306e-07	0.000134978	↓	PTTG1	PTTG1	Securin
TRINITY_DN122327_c3_g3	8.61894e-06	0.000888582	-206.961	-222.552	7	2	1627.6	2.95849e-06	0.00039182	↓	PURA2	ADSS2	Adenylosuccinate synthetase isozyme 2
TRINITY_DN132361_c1_g2	3.11463e-05	0.00246182	-204.082	-218.255	7	2	1394.11	9.25793e-06	0.000993915	↓	RERE	RERE	Arginine-glutamic acid dipeptide repeats protein
TRINITY_DN127430_c0_g1	1.93924e-06	0.000259221	-142.532	-159.756	7	2	74.8583	5.7399e-07	9.92246e-05	↓	RGAP1	RACGAP1	Rac GTPase-activating protein 1
TRINITY_DN125775_c0_g1	4.62596e-05	0.00338191	-127.932	-141.666	7	2	37.6624	8.86812e-06	0.000955829	↓	RHG20	ARHGAP20	Rho GTPase-activating protein 20
TRINITY_DN126293_c0_g1	3.58228e-07	6.32267e-05	-172.755	-191.811	7	2	304.222	6.38747e-08	1.59068e-05	↓	RIFK	Rfk	Riboflavin kinase
TRINITY_DN126848_c2_g3	3.79277e-06	0.000462751	-179.334	-195.826	7	2	314.509	3.51965e-06	0.000452724	↓	RIR1	Rrm1	Ribonucleoside-diphosphate reductase large subunit
TRINITY_DN112935_c1_g1	5.67357e-09	1.86401e-06	-101.015	-124.516	7	2	18.0943	7.23448e-09	2.45065e-06	↓	RRT15	RRT15	Regulator of rDNA transcription protein 15
TRINITY_DN132341_c1_g1	5.70753e-07	9.10168e-05	-217.817	-236.369	7	2	1238.98	6.68405e-08	1.64205e-05	↓	RTJK	jockey\pol	RNA-directed DNA polymerase from mobile element jockey
TRINITY_DN119009_c3_g1	1.11295e-06	0.000163166	-92.7338	-110.562	7	2	12.5076	2.09459e-07	4.31074e-05	↓	RTXE	X-element\ORF2	Probable RNA-directed DNA polymerase from transposon X-element
TRINITY_DN132148_c0_g1	1.38339e-09	5.46718e-07	-180.026	-205.028	7	2	587.743	3.7828e-09	1.48422e-06	↓	S35A3	SLC35A3	UDP-N-acetylglucosamine transporter
TRINITY_DN112579_c3_g1	8.48809e-10	3.57646e-07	-151.597	-177.117	7	2	106.943	4.24662e-10	2.10548e-07	↓	S6A13	Slc6a13	Sodium- and chloride-dependent GABA transporter 2
TRINITY_DN114588_c1_g1	2.11442e-08	5.91365e-06	-187.648	-209.745	7	2	348.381	1.45909e-08	4.44559e-06	↓	S6A13	Slc6a13	Sodium- and chloride-dependent GABA transporter 2
TRINITY_DN131528_c1_g1	4.25432e-06	0.000504341	-174.416	-190.782	7	2	276.509	6.54964e-06	0.00074729	↓	SAHH3	AHCYL2	Putative adenosylhomocysteinase 3
TRINITY_DN132020_c3_g1	1.71711e-07	3.40515e-05	-270.548	-290.397	7	2	10672.1	5.27083e-07	9.36353e-05	↓	SC6A6	SLC6A6	Sodium- and chloride-dependent taurine transporter
TRINITY_DN117872_c3_g3	2.67353e-05	0.00221258	-177.181	-191.524	7	2	490.751	5.84535e-06	0.00067973	↓	SDF2L	SDF2L1	Stromal cell-derived factor 2-like protein 1
TRINITY_DN133872_c5_g1	1.3895e-06	0.00019431	-298.007	-315.593	7	2	12843.2	7.32713e-07	0.000121461	↓	SECA	secA	Protein translocase subunit SecA
TRINITY_DN125776_c1_g1	2.80057e-07	5.12542e-05	-191.059	-210.381	7	2	988.52	3.04129e-07	6.07567e-05	↓	SF3B5	SF3B5	Splicing factor 3B subunit 5
TRINITY_DN114625_c1_g1	3.60491e-06	0.000444663	-157.043	-173.59	7	2	113.811	5.80149e-06	0.000679672	↓	SHCBB	shcbp1-b	SHC SH2 domain-binding protein 1 homolog B
TRINITY_DN137177_c3_g1	3.10329e-08	8.17621e-06	-150.774	-172.461	7	2	90.5328	5.88349e-09	2.05688e-06	↓	SIA4B	ST3GAL2	CMP-N-acetylneuraminate-beta-galactosamide-alpha-2,3-sialyltransferase 2
TRINITY_DN125582_c1_g1	1.1916e-14	1.38271e-11	-234.824	-272.067	7	2	1889.7	4.06247e-14	4.61581e-11	↓	SIAS	NANS	Sialic acid synthase
TRINITY_DN127314_c2_g2	6.81085e-08	1.59421e-05	-198.151	-218.995	7	2	888.766	2.83831e-08	7.77867e-06	↓	SIR5	sirt5	NAD-dependent protein deacylase sirtuin-5, mitochondrial
TRINITY_DN119333_c0_g1	1.45389e-10	7.55162e-08	-189.222	-216.608	7	2	543.946	1.80295e-08	5.3151e-06	↓	SMC2	smc2	Structural maintenance of chromosomes protein 2
TRINITY_DN126033_c5_g2	6.01063e-05	0.00415472	-206.978	-220.42	7	2	1083.15	8.75789e-06	0.000947694	↓	SMC4	smc4	Structural maintenance of chromosomes protein 4
TRINITY_DN115064_c2_g2	6.55129e-09	2.10173e-06	-126.678	-150.026	7	2	45.2804	4.33439e-10	2.12963e-07	↓	SMN	Smn1	Survival motor neuron protein
TRINITY_DN131149_c3_g2	2.47365e-08	6.74539e-06	-224.905	-246.834	7	2	1551.84	3.67237e-09	1.45133e-06	↓	SPA5L	spata5l1	Spermatogenesis-associated protein 5-like protein 1
TRINITY_DN133120_c0_g1	9.53057e-07	0.000142405	-160.799	-178.795	7	2	169.167	4.33463e-07	8.06833e-05	↓	SPAG5	Spag5	Sperm-associated antigen 5
TRINITY_DN128867_c0_g2	8.19029e-08	1.83066e-05	-158.075	-178.721	7	2	198.92	5.3096e-07	9.40179e-05	↓	SPC25	Spc25	Kinetochore protein Spc25
TRINITY_DN129583_c1_g1	2.41413e-10	1.20791e-07	-240.794	-267.645	7	2	3384.79	2.45277e-11	1.59249e-08	↓	ST14	ST14	Suppressor of tumorigenicity 14 protein
TRINITY_DN113292_c4_g4	6.09846e-08	1.44608e-05	-119.472	-140.435	7	2	31.7498	1.00846e-08	3.19088e-06	↓	STXA		Stonustoxin subunit alpha
TRINITY_DN136266_c1_g1	4.28087e-08	1.06123e-05	-222.847	-244.189	7	2	985.393	5.40486e-09	1.97766e-06	↓	STXA		Neoverrucotoxin subunit alpha
TRINITY_DN119717_c0_g1	1.45507e-06	0.000201925	-120.124	-137.66	7	2	31.116	1.70039e-07	3.60201e-05	↓	SUSD2	Susd2	Sushi domain-containing protein 2
TRINITY_DN115774_c1_g2	4.35734e-05	0.00322882	-167.296	-181.096	7	2	252.953	7.37121e-06	0.000825485	↓	SVOP	svop	Synaptic vesicle 2-related protein
TRINITY_DN128201_c1_g1	1.29683e-06	0.000182756	-189.371	-207.033	7	2	560.158	1.07958e-06	0.00016919	↓	TACC3	tacc3	Transforming acidic coiled-coil-containing protein 3
TRINITY_DN128949_c8_g1	1.62751e-05	0.00148928	-110.559	-125.451	7	2	21.6304	3.38772e-06	0.000439904	↓	TCB1		Transposable element Tcb1 transposase
TRINITY_DN135518_c2_g3	1.60043e-15	2.12888e-12	-149.121	-188.45	7	2	104.894	2.84401e-15	3.87767e-12	↓	TF211	Tf2-11	Transposon Tf2-11 polyprotein
TRINITY_DN110296_c0_g1	1.68079e-05	0.0015227	-70.1462	-85.002	7	2	5.71201	3.93908e-06	0.000496958	↓	THEG	Theg	Testicular haploid expressed gene protein
TRINITY_DN123386_c0_g1	1.12198e-07	2.35348e-05	-158.62	-178.928	7	2	334.906	1.72965e-06	0.000250882	↓	THIC	Acat2	Acetyl-CoA acetyltransferase, cytosolic
TRINITY_DN123327_c3_g1	7.79343e-06	0.000830153	-264.228	-279.93	7	2	7358.48	6.13726e-06	0.000705053	↓	THIO	txn	Thioredoxin
TRINITY_DN122395_c6_g1	2.96436e-14	3.17001e-11	-226.041	-262.334	7	2	1619.77	5.69511e-13	5.2644e-10	↓	THTM	Mpst	3-mercaptopyruvate sulfurtransferase
TRINITY_DN125341_c2_g1	2.78558e-07	5.11515e-05	-151.776	-171.104	7	2	86.148	2.21889e-08	6.36914e-06	↓	TM272	TMEM272	Transmembrane protein 272
TRINITY_DN126202_c1_g1	5.62226e-07	8.99198e-05	-168.447	-187.015	7	2	383.611	1.10416e-07	2.48836e-05	↓	TMED3	Tmed3	Transmembrane emp24 domain-containing protein 3
TRINITY_DN132149_c1_g2	3.59792e-07	6.32978e-05	-199.714	-218.765	7	2	1257.97	1.03028e-07	2.34122e-05	↓	TMED7	Tmed7	Transmembrane emp24 domain-containing protein 7
TRINITY_DN123828_c0_g1	7.07054e-11	4.14638e-08	-214.253	-242.4	7	2	1238.74	3.66846e-11	2.29966e-08	↓	TOP2A	TOP2A	DNA topoisomerase 2-alpha
TRINITY_DN128450_c2_g1	9.22517e-07	0.00013822	-157.3	-175.332	7	2	142.353	8.25913e-06	0.000902678	↓	TOPK	pbk	Lymphokine-activated killer T-cell-originated protein kinase homolog
TRINITY_DN114188_c0_g1	1.07938e-05	0.00106837	-189.902	-205.246	7	2	381.787	7.44108e-06	0.000827286	↓	TPX2B	tpx2-b	Targeting protein for Xklp2-B
TRINITY_DN131515_c2_g2	4.98445e-06	0.000571097	-165.803	-181.995	7	2	138.479	5.35106e-06	0.000634426	↓	TRPM2	trpm2	Transient receptor potential cation channel subfamily M member 2
TRINITY_DN135600_c2_g1	4.83093e-06	0.000558198	-202.078	-218.305	7	2	512.13	2.50333e-06	0.000340465	↓	TRPM2	trpm2	Transient receptor potential cation channel subfamily M member 2
TRINITY_DN111395_c5_g1	1.15516e-06	0.000166813	-183.893	-201.681	7	2	322.253	1.21612e-07	2.70714e-05	↓	TRPM5	TRPM5	Transient receptor potential cation channel subfamily M member 5
TRINITY_DN128103_c0_g2	8.7466e-06	0.000896658	-206.566	-222.141	7	2	955.097	7.90393e-07	0.000128676	↓	TRPM7	TRPM7	Transient receptor potential cation channel subfamily M member 7
TRINITY_DN133833_c1_g1	6.76589e-11	4.01085e-08	-169.194	-197.388	7	2	248.118	1.65894e-10	9.23217e-08	↓	TTK	ttk	Dual specificity protein kinase Ttk
TRINITY_DN113711_c0_g1	2.11589e-06	0.00027541	-86.1419	-103.271	7	2	9.41118	1.32426e-06	0.000203444	↓	TWW60965.1		snRNA-activating protein complex subunit 4
TRINITY_DN108176_c0_g1	1.99987e-06	0.000264382	-194.418	-211.609	7	2	607.794	1.37519e-06	0.000210084	↓	UBE2C	ube2c	Ubiquitin-conjugating enzyme E2 C
TRINITY_DN130101_c0_g1	1.19468e-05	0.00116141	-190.51	-205.742	7	2	1514.95	7.8519e-06	0.000865105	↓	UBQL1	UBQLN1	Ubiquilin-1
TRINITY_DN131440_c0_g1	2.12644e-09	7.99805e-07	-190.246	-214.791	7	2	998.825	2.66269e-10	1.38303e-07	↓	UGGG1	Uggt1	UDP-glucose:glycoprotein glucosyltransferase 1
TRINITY_DN130802_c0_g1	6.79328e-06	0.000736565	-170.238	-186.091	7	2	429.6	1.38141e-06	0.000210104	↓	UGPA	Ugp2	UTP--glucose-1-phosphate uridylyltransferase
TRINITY_DN119042_c1_g1	2.46756e-12	1.89544e-09	-244.739	-276.412	7	2	5175.1	2.87946e-09	1.1897e-06	↓	UGT3	ugt3	UDP-glucuronosyltransferase (Fragment)
TRINITY_DN122900_c0_g2	1.85072e-05	0.00163589	-203.013	-217.762	7	2	1537.63	4.26004e-06	0.000525643	↓	VSP3		Snake venom serine protease Dav-KN
TRINITY_DN118166_c0_g1	3.16622e-05	0.00249177	-188.444	-202.599	7	2	724.024	3.86061e-06	0.000489651	↓	WBP2	WBP2	WW domain-binding protein 2
TRINITY_DN136635_c1_g1	5.63633e-06	0.000632498	-158.85	-174.908	7	2	132.261	3.94823e-06	0.000496958	↓	XP_006803511.1		butyrophilin subfamily 2 member A2-like
TRINITY_DN136743_c3_g2	1.24472e-06	0.000176323	-147.982	-165.688	7	2	78.1615	1.53819e-06	0.000229836	↓	XP_014840867.1		carcinoembryonic antigen-related cell adhesion molecule 5-like isoform X2
TRINITY_DN119683_c2_g1	8.20182e-06	0.000860213	-259.969	-275.615	7	2	4141.23	4.70186e-06	0.000567939	↓	XP_014854781.1		protein FAM133-like
TRINITY_DN118798_c0_g1	3.29449e-07	5.89098e-05	-113.329	-132.476	7	2	31.7262	2.51921e-08	7.11381e-06	↓	XP_014873388.1		cell wall protein DAN4-like [Poecilia latipinna]
TRINITY_DN123753_c2_g2	7.08761e-12	4.9557e-09	-284.245	-314.811	7	2	9489.47	8.33981e-13	7.10682e-10	↓	XP_014905488.1		long neurotoxin 77-like isoform X1
TRINITY_DN117862_c3_g1	3.89286e-07	6.73996e-05	-101.7	-120.666	7	2	17.9774	5.27436e-08	1.32559e-05	↓	XP_015241122.1		cyclic nucleotide-gated cation channel beta-1-like
TRINITY_DN112878_c0_g2	6.99017e-08	1.61189e-05	-185.263	-206.079	7	2	815.828	2.7091e-08	7.49996e-06	↓	XP_015249281.1		PREDICTED: uncharacterized protein LOC107096906
TRINITY_DN112878_c0_g1	4.81386e-07	7.93167e-05	-186.479	-205.215	7	2	728.394	3.48222e-07	6.83142e-05	↓	XP_015249282.1		PREDICTED: uncharacterized protein LOC107096907
TRINITY_DN129668_c0_g1	1.13017e-06	0.000164366	-265.424	-283.235	7	2	5961.25	5.49584e-07	9.61406e-05	↓	XP_016517167.1		PREDICTED: uncharacterized protein LOC107833180
TRINITY_DN124648_c2_g4	1.5716e-05	0.00144693	-118.85	-133.78	7	2	27.763	3.46404e-06	0.000447285	↓	XP_019208192.1		pollen-specific leucine-rich repeat extensin-like protein 1
TRINITY_DN125905_c0_g2	6.64843e-08	1.56966e-05	-125.056	-145.926	7	2	44.8522	2.86293e-07	5.74039e-05	↓	XP_019211279.1		uncharacterized protein LOC109200242 [Oreochromis niloticus]
TRINITY_DN112727_c7_g1	5.57938e-07	8.94965e-05	-159.037	-177.614	7	2	126.177	3.97155e-07	7.60001e-05	↓	XP_019214874.1		uncharacterized protein LOC109202258
TRINITY_DN136622_c5_g3	2.54459e-06	0.000324245	-22.1469	-39.0744	7	2	35.3838	4.71716e-07	8.63304e-05	↓	XP_021170182.1		major histocompatibility complex class I-related gene protein-like
TRINITY_DN124250_c0_g2	4.44512e-07	7.45933e-05	-275.227	-294.05	7	2	5597.09	6.00206e-07	0.000103262	↓	XP_021173614.1		uncharacterized protein LOC110368698
TRINITY_DN123861_c2_g1	1.19337e-05	0.00116141	-176.03	-191.263	7	2	186.694	1.86075e-06	0.000266356	↓	XP_022541892.1		uncharacterized protein LOC111196802
TRINITY_DN128889_c0_g1	2.40512e-05	0.00204198	-180.184	-194.643	7	2	281.167	3.28377e-06	0.000430506	↓	XP_023180330.1		uncharacterized protein LOC111605799 isoform X1
TRINITY_DN137516_c4_g1	1.40696e-06	0.000196248	-186.658	-204.232	7	2	298.089	1.04617e-06	0.000165379	↓	XP_026017839.1		uncharacterized protein LOC113018728
TRINITY_DN116365_c1_g1	5.79202e-06	0.000647306	-108.436	-124.464	7	2	20.3382	5.15085e-06	0.0006174	↓	XP_027898489.1		uncharacterized protein LOC114160212
TRINITY_DN121404_c3_g1	2.6715e-29	1.61887e-25	-111.93	-183.872	7	2	51.8234	1.90792e-28	1.15615e-24	↓	XP_029958222.1		uncharacterized protein LOC115396479, partial
TRINITY_DN129039_c2_g3	5.93045e-06	0.000660071	-217.502	-233.504	7	2	797.914	6.40434e-07	0.00010915	↓	XP_030249737.1		uncharacterized protein LOC115567382
TRINITY_DN127549_c1_g1	2.51266e-05	0.00211273	-96.4843	-110.895	7	2	14.6839	4.11703e-06	0.000512636	↓	XP_030290697.1		uncharacterized protein LOC115592255 isoform X7
TRINITY_DN110339_c0_g1	1.66473e-06	0.00022654	-77.6788	-95.0688	7	2	15.2968	2.43057e-06	0.000333061	↓	YTX2		Transposon TX1 uncharacterized 149 kDa protein
TRINITY_DN129405_c1_g1	9.85342e-08	2.11569e-05	-139.195	-159.642	7	2	65.0417	2.8821e-08	7.8592e-06	↓	ZDH23	ZDHHC23	Palmitoyltransferase ZDHHC23
TRINITY_DN118347_c0_g1	9.14943e-07	0.000137843	-111.98	-130.02	7	2	27.775	1.36173e-07	2.98257e-05	↓	ZMY12	ZMYND12	Zinc finger MYND domain-containing protein 12
TRINITY_DN127685_c0_g6	6.42247e-06	0.000701942	-139.042	-154.957	7	2	56.2383	9.10525e-07	0.000145625	↓	ZN235	ZNF235	Zinc finger protein 235
TRINITY_DN132669_c1_g3	6.88325e-07	0.000106951	-182.461	-200.811	7	2	245.388	1.26725e-07	2.80949e-05	↓	ZNF22	ZNF22	Zinc finger protein 22

## Sheet: Suppl. Table 9
Supplementary Table 9. Functional enrichment for steadily decreasing genes over the experimental timeline
Tags	GO ID	GO Name	GO Category	FDR	P-Value	Nr Test	Nr Reference	Non Annot Test	Non Annot Reference
OVER	GO:0140014	mitotic nuclear division	BIOLOGICAL_PROCESS	2.60196e-19	1.12076e-23	35	752	223	54441
OVER	GO:0000070	mitotic sister chromatid segregation	BIOLOGICAL_PROCESS	1.2017e-18	1.03524e-22	29	480	229	54713
OVER	GO:0007059	chromosome segregation	BIOLOGICAL_PROCESS	1.6062e-18	2.07555e-22	35	826	223	54367
OVER	GO:0048285	organelle fission	BIOLOGICAL_PROCESS	1.06284e-17	1.83122e-21	40	1233	218	53960
OVER	GO:0000280	nuclear division	BIOLOGICAL_PROCESS	2.27723e-17	5.88534e-21	38	1128	220	54065
OVER	GO:0000819	sister chromatid segregation	BIOLOGICAL_PROCESS	2.27723e-17	5.27179e-21	29	558	229	54635
OVER	GO:1903047	mitotic cell cycle process	BIOLOGICAL_PROCESS	9.37477e-17	2.82665e-20	48	2011	210	53182
OVER	GO:0098813	nuclear chromosome segregation	BIOLOGICAL_PROCESS	2.80087e-16	9.6515e-20	30	683	228	54510
OVER	GO:0000278	mitotic cell cycle	BIOLOGICAL_PROCESS	3.85267e-15	1.49354e-18	51	2521	207	52672
OVER	GO:0005819	spindle	CELLULAR_COMPONENT	4.35333e-15	1.87514e-18	27	581	231	54612
OVER	GO:0000775	chromosome, centromeric region	CELLULAR_COMPONENT	7.95734e-14	3.77028e-17	21	331	237	54862
OVER	GO:0051301	cell division	BIOLOGICAL_PROCESS	2.48015e-13	1.28195e-16	33	1123	225	54070
OVER	GO:0022402	cell cycle process	BIOLOGICAL_PROCESS	3.08838e-13	1.72936e-16	52	2946	206	52247
OVER	GO:0051233	spindle midzone	CELLULAR_COMPONENT	3.32391e-12	2.00443e-15	13	88	245	55105
OVER	GO:0051310	metaphase plate congression	BIOLOGICAL_PROCESS	5.92627e-12	3.829e-15	13	93	245	55100
OVER	GO:0007049	cell cycle	BIOLOGICAL_PROCESS	8.22577e-12	5.66904e-15	56	3689	202	51504
OVER	GO:0051303	establishment of chromosome localization	BIOLOGICAL_PROCESS	8.24892e-12	6.0403e-15	14	126	244	55067
OVER	GO:0050000	chromosome localization	BIOLOGICAL_PROCESS	1.70386e-11	1.32105e-14	14	134	244	55059
OVER	GO:0010564	regulation of cell cycle process	BIOLOGICAL_PROCESS	2.79096e-11	2.28413e-14	34	1444	224	53749
OVER	GO:0005694	chromosome	CELLULAR_COMPONENT	4.64897e-11	4.00497e-14	40	2053	218	53140
OVER	GO:0051983	regulation of chromosome segregation	BIOLOGICAL_PROCESS	1.39838e-10	1.26491e-13	15	199	243	54994
OVER	GO:0051302	regulation of cell division	BIOLOGICAL_PROCESS	1.47144e-10	1.39437e-13	18	341	240	54852
OVER	GO:0030496	midbody	CELLULAR_COMPONENT	2.08346e-10	2.06408e-13	17	298	241	54895
OVER	GO:0051304	chromosome separation	BIOLOGICAL_PROCESS	2.23309e-10	2.3085e-13	15	208	243	54985
OVER	GO:0051783	regulation of nuclear division	BIOLOGICAL_PROCESS	3.32987e-10	3.58575e-13	16	260	242	54933
OVER	GO:0000776	kinetochore	CELLULAR_COMPONENT	3.90116e-10	4.36897e-13	15	218	243	54975
OVER	GO:0098687	chromosomal region	CELLULAR_COMPONENT	4.31539e-10	5.01876e-13	21	550	237	54643
OVER	GO:0051321	meiotic cell cycle	BIOLOGICAL_PROCESS	5.36828e-10	6.47449e-13	23	695	235	54498
OVER	GO:0061640	cytoskeleton-dependent cytokinesis	BIOLOGICAL_PROCESS	6.11426e-10	7.63756e-13	19	437	239	54756
OVER	GO:0033045	regulation of sister chromatid segregation	BIOLOGICAL_PROCESS	1.13253e-09	1.46347e-12	13	154	245	55039
OVER	GO:0072686	mitotic spindle	CELLULAR_COMPONENT	1.50934e-09	2.0154e-12	14	199	244	54994
OVER	GO:0000910	cytokinesis	BIOLOGICAL_PROCESS	1.6855e-09	2.32323e-12	20	531	238	54662
OVER	GO:0051276	chromosome organization	BIOLOGICAL_PROCESS	1.7379e-09	2.47031e-12	41	2457	217	52736
OVER	GO:0140013	meiotic nuclear division	BIOLOGICAL_PROCESS	4.46135e-09	6.53368e-12	19	497	239	54696
OVER	GO:0000793	condensed chromosome	CELLULAR_COMPONENT	4.48043e-09	6.75462e-12	17	375	241	54818
OVER	GO:0007088	regulation of mitotic nuclear division	BIOLOGICAL_PROCESS	6.34475e-09	9.83851e-12	13	181	245	55012
OVER	GO:0030261	chromosome condensation	BIOLOGICAL_PROCESS	7.06953e-09	1.12669e-11	14	228	244	54965
OVER	GO:0007051	spindle organization	BIOLOGICAL_PROCESS	1.43326e-08	2.34597e-11	19	537	239	54656
OVER	GO:1903046	meiotic cell cycle process	BIOLOGICAL_PROCESS	2.01225e-08	3.38033e-11	20	620	238	54573
OVER	GO:0000281	mitotic cytokinesis	BIOLOGICAL_PROCESS	3.31721e-08	5.71539e-11	15	313	243	54880
OVER	GO:0006323	DNA packaging	BIOLOGICAL_PROCESS	4.99132e-08	8.81479e-11	18	512	240	54681
OVER	GO:0051726	regulation of cell cycle	BIOLOGICAL_PROCESS	5.102e-08	9.23001e-11	38	2416	220	52777
OVER	GO:0000779	condensed chromosome, centromeric region	CELLULAR_COMPONENT	5.5946e-08	1.03622e-10	10	98	248	55095
OVER	GO:0007052	mitotic spindle organization	BIOLOGICAL_PROCESS	7.15678e-08	1.35639e-10	15	334	243	54859
OVER	GO:0044770	cell cycle phase transition	BIOLOGICAL_PROCESS	8.14982e-08	1.57969e-10	25	1100	233	54093
OVER	GO:0051306	mitotic sister chromatid separation	BIOLOGICAL_PROCESS	9.39499e-08	1.86152e-10	11	142	247	55051
OVER	GO:0044772	mitotic cell cycle phase transition	BIOLOGICAL_PROCESS	1.11295e-07	2.34901e-10	24	1031	234	54162
OVER	GO:1905818	regulation of chromosome separation	BIOLOGICAL_PROCESS	1.11295e-07	2.29327e-10	11	145	247	55048
OVER	GO:0008608	attachment of spindle microtubules to kinetochore	BIOLOGICAL_PROCESS	1.11295e-07	2.30723e-10	8	48	250	55145
OVER	GO:0031145	anaphase-promoting complex-dependent catabolic process	BIOLOGICAL_PROCESS	1.24121e-07	2.67319e-10	8	49	250	55144
OVER	GO:0000003	reproduction	BIOLOGICAL_PROCESS	1.48062e-07	3.25258e-10	54	4598	204	50595
OVER	GO:0033047	regulation of mitotic sister chromatid segregation	BIOLOGICAL_PROCESS	1.64536e-07	3.68534e-10	9	79	249	55114
OVER	GO:0071103	DNA conformation change	BIOLOGICAL_PROCESS	1.77947e-07	4.06237e-10	20	718	238	54475
OVER	GO:0000796	condensin complex	CELLULAR_COMPONENT	4.07201e-07	9.47142e-10	5	6	253	55187
OVER	GO:0090068	positive regulation of cell cycle process	BIOLOGICAL_PROCESS	4.93475e-07	1.16907e-09	17	531	241	54662
OVER	GO:0010965	regulation of mitotic sister chromatid separation	BIOLOGICAL_PROCESS	5.20965e-07	1.25663e-09	10	129	248	55064
OVER	GO:0015630	microtubule cytoskeleton	CELLULAR_COMPONENT	5.51963e-07	1.35518e-09	34	2188	224	53005
OVER	GO:0007080	mitotic metaphase plate congression	BIOLOGICAL_PROCESS	1.01644e-06	2.53934e-09	8	67	250	55126
OVER	GO:0044784	metaphase/anaphase transition of cell cycle	BIOLOGICAL_PROCESS	1.03819e-06	2.63842e-09	10	140	248	55053
OVER	GO:0022414	reproductive process	BIOLOGICAL_PROCESS	1.18128e-06	3.05292e-09	51	4474	207	50719
OVER	GO:0051225	spindle assembly	BIOLOGICAL_PROCESS	1.30008e-06	3.41595e-09	13	299	245	54894
OVER	GO:0032504	multicellular organism reproduction	BIOLOGICAL_PROCESS	1.46643e-06	3.9162e-09	43	3414	215	51779
OVER	GO:1902850	microtubule cytoskeleton organization involved in mitosis	BIOLOGICAL_PROCESS	1.58765e-06	4.30831e-09	16	506	242	54687
OVER	GO:0048609	multicellular organismal reproductive process	BIOLOGICAL_PROCESS	3.25203e-06	8.96493e-09	42	3380	216	51813
OVER	GO:0007076	mitotic chromosome condensation	BIOLOGICAL_PROCESS	3.25369e-06	9.10967e-09	9	117	249	55076
OVER	GO:0043232	intracellular non-membrane-bounded organelle	CELLULAR_COMPONENT	3.37069e-06	9.58244e-09	72	7850	186	47343
OVER	GO:0043228	non-membrane-bounded organelle	CELLULAR_COMPONENT	3.39167e-06	9.78815e-09	72	7854	186	47339
OVER	GO:0044815	DNA packaging complex	CELLULAR_COMPONENT	5.6818e-06	1.68868e-08	8	87	250	55106
OVER	GO:0007143	female meiotic nuclear division	BIOLOGICAL_PROCESS	5.6818e-06	1.66741e-08	9	126	249	55067
OVER	GO:0005813	centrosome	CELLULAR_COMPONENT	5.93655e-06	1.81554e-08	20	905	238	54288
OVER	GO:0000226	microtubule cytoskeleton organization	BIOLOGICAL_PROCESS	5.93655e-06	1.79027e-08	27	1615	231	53578
OVER	GO:0051383	kinetochore organization	BIOLOGICAL_PROCESS	6.35751e-06	1.97166e-08	6	31	252	55162
OVER	GO:0007091	metaphase/anaphase transition of mitotic cell cycle	BIOLOGICAL_PROCESS	6.42365e-06	2.01984e-08	9	129	249	55064
OVER	GO:0000922	spindle pole	CELLULAR_COMPONENT	6.63312e-06	2.11428e-08	11	229	247	54964
OVER	GO:0110165	cellular anatomical entity	CELLULAR_COMPONENT	7.7471e-06	2.53609e-08	162	25199	96	29994
OVER	GO:1901987	regulation of cell cycle phase transition	BIOLOGICAL_PROCESS	7.7471e-06	2.5235e-08	19	832	239	54361
OVER	GO:0008017	microtubule binding	MOLECULAR_FUNCTION	8.03624e-06	2.66536e-08	16	579	242	54614
OVER	GO:1990023	mitotic spindle midzone	CELLULAR_COMPONENT	9.57669e-06	3.21753e-08	6	34	252	55159
OVER	GO:0005622	intracellular anatomical structure	CELLULAR_COMPONENT	1.16543e-05	3.99889e-08	143	21338	115	33855
OVER	GO:0051988	regulation of attachment of spindle microtubules to kinetochore	BIOLOGICAL_PROCESS	1.16543e-05	4.01594e-08	5	16	253	55177
OVER	GO:0048232	male gamete generation	BIOLOGICAL_PROCESS	1.28674e-05	4.48942e-08	23	1257	235	53936
OVER	GO:2000816	negative regulation of mitotic sister chromatid separation	BIOLOGICAL_PROCESS	1.36886e-05	4.9528e-08	7	65	251	55128
OVER	GO:0033048	negative regulation of mitotic sister chromatid segregation	BIOLOGICAL_PROCESS	1.36886e-05	4.9528e-08	7	65	251	55128
OVER	GO:0033046	negative regulation of sister chromatid segregation	BIOLOGICAL_PROCESS	1.36886e-05	4.9528e-08	7	65	251	55128
OVER	GO:0010032	meiotic chromosome condensation	BIOLOGICAL_PROCESS	1.41409e-05	5.17736e-08	5	17	253	55176
OVER	GO:1905819	negative regulation of chromosome separation	BIOLOGICAL_PROCESS	1.4663e-05	5.45647e-08	7	66	251	55127
OVER	GO:1901990	regulation of mitotic cell cycle phase transition	BIOLOGICAL_PROCESS	1.4663e-05	5.49483e-08	18	784	240	54409
OVER	GO:0051985	negative regulation of chromosome segregation	BIOLOGICAL_PROCESS	1.73976e-05	6.59454e-08	7	68	251	55125
OVER	GO:0005876	spindle microtubule	CELLULAR_COMPONENT	1.89465e-05	7.26327e-08	9	151	249	55042
OVER	GO:0033043	regulation of organelle organization	BIOLOGICAL_PROCESS	1.96714e-05	7.62589e-08	33	2460	225	52733
OVER	GO:0005737	cytoplasm	CELLULAR_COMPONENT	2.16741e-05	8.49562e-08	123	17549	135	37644
OVER	GO:0032465	regulation of cytokinesis	BIOLOGICAL_PROCESS	2.64534e-05	1.04829e-07	9	158	249	55035
OVER	GO:0051781	positive regulation of cell division	BIOLOGICAL_PROCESS	2.89709e-05	1.16053e-07	9	160	249	55033
OVER	GO:0033044	regulation of chromosome organization	BIOLOGICAL_PROCESS	2.98863e-05	1.21008e-07	16	649	242	54544
OVER	GO:0030071	regulation of mitotic metaphase/anaphase transition	BIOLOGICAL_PROCESS	3.51201e-05	1.44919e-07	8	117	250	55076
OVER	GO:0000777	condensed chromosome kinetochore	CELLULAR_COMPONENT	3.51201e-05	1.45224e-07	7	77	251	55116
OVER	GO:0000086	G2/M transition of mitotic cell cycle	BIOLOGICAL_PROCESS	3.68874e-05	1.54121e-07	13	419	245	54774
OVER	GO:0007017	microtubule-based process	BIOLOGICAL_PROCESS	3.82696e-05	1.61545e-07	31	2290	227	52903
OVER	GO:0007346	regulation of mitotic cell cycle	BIOLOGICAL_PROCESS	4.25366e-05	1.81389e-07	23	1362	235	53831
OVER	GO:0051656	establishment of organelle localization	BIOLOGICAL_PROCESS	4.71676e-05	2.03168e-07	22	1263	236	53930
OVER	GO:0006996	organelle organization	BIOLOGICAL_PROCESS	5.23542e-05	2.27764e-07	69	7990	189	47203
OVER	GO:0044837	actomyosin contractile ring organization	BIOLOGICAL_PROCESS	5.32461e-05	2.33938e-07	7	83	251	55110
OVER	GO:0045787	positive regulation of cell cycle	BIOLOGICAL_PROCESS	5.45771e-05	2.42137e-07	17	775	241	54418
OVER	GO:1902099	regulation of metaphase/anaphase transition of cell cycle	BIOLOGICAL_PROCESS	5.85332e-05	2.62209e-07	8	127	250	55066
OVER	GO:0044839	cell cycle G2/M phase transition	BIOLOGICAL_PROCESS	5.99239e-05	2.71021e-07	13	441	245	54752
OVER	GO:0005815	microtubule organizing center	CELLULAR_COMPONENT	6.26381e-05	2.87514e-07	21	1183	237	54010
OVER	GO:0008283	cell population proliferation	BIOLOGICAL_PROCESS	6.26381e-05	2.88692e-07	40	3557	218	51636
OVER	GO:2001251	negative regulation of chromosome organization	BIOLOGICAL_PROCESS	7.36084e-05	3.42424e-07	9	183	249	55010
OVER	GO:0045132	meiotic chromosome segregation	BIOLOGICAL_PROCESS	7.95781e-05	3.73622e-07	9	185	249	55008
OVER	GO:0005856	cytoskeleton	CELLULAR_COMPONENT	0.000105095	4.97951e-07	41	3777	217	51416
OVER	GO:0033206	meiotic cytokinesis	BIOLOGICAL_PROCESS	0.000105142	5.02705e-07	8	139	250	55054
OVER	GO:0015631	tubulin binding	MOLECULAR_FUNCTION	0.000117325	5.76111e-07	16	732	242	54461
OVER	GO:0071173	spindle assembly checkpoint	BIOLOGICAL_PROCESS	0.000117325	5.72436e-07	6	58	252	55135
OVER	GO:0007094	mitotic spindle assembly checkpoint	BIOLOGICAL_PROCESS	0.000117325	5.72436e-07	6	58	252	55135
OVER	GO:0000785	chromatin	CELLULAR_COMPONENT	0.000130791	6.47871e-07	20	1138	238	54055
OVER	GO:0043229	intracellular organelle	CELLULAR_COMPONENT	0.000138172	6.90385e-07	122	17979	136	37214
OVER	GO:0031577	spindle checkpoint	BIOLOGICAL_PROCESS	0.000147127	7.53114e-07	6	61	252	55132
OVER	GO:0071174	mitotic spindle checkpoint	BIOLOGICAL_PROCESS	0.000147127	7.53114e-07	6	61	252	55132
OVER	GO:0008152	metabolic process	BIOLOGICAL_PROCESS	0.000147127	7.5414e-07	128	19201	130	35992
OVER	GO:0051784	negative regulation of nuclear division	BIOLOGICAL_PROCESS	0.000167445	8.655e-07	7	102	251	55091
OVER	GO:0005875	microtubule associated complex	CELLULAR_COMPONENT	0.000167656	8.7381e-07	13	491	245	54702
OVER	GO:0005874	microtubule	CELLULAR_COMPONENT	0.000185609	9.79537e-07	14	581	244	54612
OVER	GO:0005515	protein binding	MOLECULAR_FUNCTION	0.000185609	9.91362e-07	105	14797	153	40396
OVER	GO:0032133	chromosome passenger complex	CELLULAR_COMPONENT	0.000185609	9.88752e-07	3	2	255	55191
OVER	GO:0007079	mitotic chromosome movement towards spindle pole	BIOLOGICAL_PROCESS	0.000192968	1.03898e-06	4	13	254	55180
OVER	GO:0045841	negative regulation of mitotic metaphase/anaphase transition	BIOLOGICAL_PROCESS	0.000196071	1.06414e-06	6	65	252	55128
OVER	GO:0090307	mitotic spindle assembly	BIOLOGICAL_PROCESS	0.000199291	1.09878e-06	8	155	250	55038
OVER	GO:0051640	organelle localization	BIOLOGICAL_PROCESS	0.000199291	1.09443e-06	24	1632	234	53561
OVER	GO:1902100	negative regulation of metaphase/anaphase transition of cell cycle	BIOLOGICAL_PROCESS	0.000208112	1.15637e-06	6	66	252	55127
OVER	GO:0000022	mitotic spindle elongation	BIOLOGICAL_PROCESS	0.000224132	1.25504e-06	6	67	252	55126
OVER	GO:0007276	gamete generation	BIOLOGICAL_PROCESS	0.000240637	1.35784e-06	33	2803	225	52390
OVER	GO:0000940	condensed chromosome outer kinetochore	CELLULAR_COMPONENT	0.000241079	1.37071e-06	5	36	253	55157
OVER	GO:0009987	cellular process	BIOLOGICAL_PROCESS	0.000260133	1.49025e-06	158	25669	100	29524
OVER	GO:0044703	multi-organism reproductive process	BIOLOGICAL_PROCESS	0.000325628	1.87948e-06	37	3404	221	51789
OVER	GO:0071704	organic substance metabolic process	BIOLOGICAL_PROCESS	0.00037303	2.16915e-06	122	18346	136	36847
OVER	GO:0006793	phosphorus metabolic process	BIOLOGICAL_PROCESS	0.000426817	2.50031e-06	52	5719	206	49474
OVER	GO:0016321	female meiosis chromosome segregation	BIOLOGICAL_PROCESS	0.000436312	2.57472e-06	4	17	254	55176
OVER	GO:0045839	negative regulation of mitotic nuclear division	BIOLOGICAL_PROCESS	0.000450315	2.67675e-06	6	77	252	55116
OVER	GO:0019899	enzyme binding	MOLECULAR_FUNCTION	0.000467948	2.80172e-06	41	4048	217	51145
OVER	GO:0005634	nucleus	CELLULAR_COMPONENT	0.000475575	2.86787e-06	79	10314	179	44879
OVER	GO:0051231	spindle elongation	BIOLOGICAL_PROCESS	0.000506735	3.0776e-06	6	79	252	55114
OVER	GO:0099080	supramolecular complex	CELLULAR_COMPONENT	0.00053665	3.28241e-06	28	2249	230	52944
OVER	GO:0043226	organelle	CELLULAR_COMPONENT	0.000537952	3.31354e-06	125	19087	133	36106
OVER	GO:0000942	condensed nuclear chromosome outer kinetochore	CELLULAR_COMPONENT	0.000552044	3.43681e-06	3	4	255	55189
OVER	GO:0032506	cytokinetic process	BIOLOGICAL_PROCESS	0.000552044	3.4479e-06	8	182	250	55011
OVER	GO:0061982	meiosis I cell cycle process	BIOLOGICAL_PROCESS	0.000570958	3.59062e-06	10	316	248	54877
OVER	GO:0022412	cellular process involved in reproduction in multicellular organism	BIOLOGICAL_PROCESS	0.000605878	3.83632e-06	28	2268	230	52925
OVER	GO:0003824	catalytic activity	MOLECULAR_FUNCTION	0.000611472	3.89808e-06	87	11842	171	43351
OVER	GO:0007140	male meiotic nuclear division	BIOLOGICAL_PROCESS	0.000650771	4.17664e-06	8	187	250	55006
OVER	GO:0007283	spermatogenesis	BIOLOGICAL_PROCESS	0.000657814	4.25018e-06	19	1179	239	54014
OVER	GO:0051256	mitotic spindle midzone assembly	BIOLOGICAL_PROCESS	0.000690571	4.52131e-06	4	20	254	55173
OVER	GO:0000778	condensed nuclear chromosome kinetochore	CELLULAR_COMPONENT	0.000690571	4.52131e-06	4	20	254	55173
OVER	GO:0051785	positive regulation of nuclear division	BIOLOGICAL_PROCESS	0.000690834	4.58255e-06	6	85	252	55108
OVER	GO:0034501	protein localization to kinetochore	BIOLOGICAL_PROCESS	0.000690834	4.55936e-06	5	47	253	55146
OVER	GO:0003006	developmental process involved in reproduction	BIOLOGICAL_PROCESS	0.000722405	4.82309e-06	36	3404	222	51789
OVER	GO:0016043	cellular component organization	BIOLOGICAL_PROCESS	0.000727933	4.89135e-06	89	12275	169	42918
OVER	GO:0019953	sexual reproduction	BIOLOGICAL_PROCESS	0.000905277	6.122e-06	34	3154	224	52039
OVER	GO:0006807	nitrogen compound metabolic process	BIOLOGICAL_PROCESS	0.0010037	6.83084e-06	112	16755	146	38438
OVER	GO:0006805	xenobiotic metabolic process	BIOLOGICAL_PROCESS	0.00101555	7.04274e-06	6	92	252	55101
OVER	GO:0090224	regulation of spindle organization	BIOLOGICAL_PROCESS	0.00101555	7.04274e-06	6	92	252	55101
OVER	GO:0072698	protein localization to microtubule cytoskeleton	BIOLOGICAL_PROCESS	0.00101555	7.04274e-06	6	92	252	55101
OVER	GO:0071459	protein localization to chromosome, centromeric region	BIOLOGICAL_PROCESS	0.0010329	7.2075e-06	5	52	253	55141
OVER	GO:0043231	intracellular membrane-bounded organelle	CELLULAR_COMPONENT	0.00106448	7.47375e-06	106	15618	152	39575
OVER	GO:0051305	chromosome movement towards spindle pole	BIOLOGICAL_PROCESS	0.00120341	8.58538e-06	4	24	254	55169
OVER	GO:0034508	centromere complex assembly	BIOLOGICAL_PROCESS	0.00120341	8.55269e-06	5	54	253	55139
OVER	GO:0044237	cellular metabolic process	BIOLOGICAL_PROCESS	0.00120341	8.60466e-06	116	17621	142	37572
OVER	GO:0051255	spindle midzone assembly	BIOLOGICAL_PROCESS	0.00137943	9.92267e-06	4	25	254	55168
OVER	GO:0097431	mitotic spindle pole	CELLULAR_COMPONENT	0.00139386	1.00865e-05	5	56	253	55137
OVER	GO:0071840	cellular component organization or biogenesis	BIOLOGICAL_PROCESS	0.00143179	1.04226e-05	90	12688	168	42505
OVER	GO:0008092	cytoskeletal protein binding	MOLECULAR_FUNCTION	0.00145112	1.06259e-05	26	2131	232	53062
OVER	GO:0051984	positive regulation of chromosome segregation	BIOLOGICAL_PROCESS	0.00153974	1.14074e-05	4	26	254	55167
OVER	GO:0044238	primary metabolic process	BIOLOGICAL_PROCESS	0.00153974	1.13645e-05	115	17520	143	37673
OVER	GO:0044380	protein localization to cytoskeleton	BIOLOGICAL_PROCESS	0.00156702	1.1677e-05	6	101	252	55092
OVER	GO:0050789	regulation of biological process	BIOLOGICAL_PROCESS	0.00156808	1.17525e-05	113	17137	145	38056
OVER	GO:0007127	meiosis I	BIOLOGICAL_PROCESS	0.00157526	1.18742e-05	8	217	250	54976
OVER	GO:0099513	polymeric cytoskeletal fiber	CELLULAR_COMPONENT	0.00169533	1.28523e-05	15	834	243	54359
OVER	GO:0071466	cellular response to xenobiotic stimulus	BIOLOGICAL_PROCESS	0.00170291	1.29831e-05	6	103	252	55090
OVER	GO:0045840	positive regulation of mitotic nuclear division	BIOLOGICAL_PROCESS	0.00179906	1.37936e-05	5	60	253	55133
OVER	GO:0019901	protein kinase binding	MOLECULAR_FUNCTION	0.00194045	1.49612e-05	20	1411	238	53782
OVER	GO:0051987	positive regulation of attachment of spindle microtubules to kinetochore	BIOLOGICAL_PROCESS	0.00204968	1.598e-05	3	8	255	55185
OVER	GO:0009812	flavonoid metabolic process	BIOLOGICAL_PROCESS	0.00204968	1.598e-05	3	8	255	55185
OVER	GO:0031616	spindle pole centrosome	CELLULAR_COMPONENT	0.00214904	1.68472e-05	4	29	254	55164
OVER	GO:0050794	regulation of cellular process	BIOLOGICAL_PROCESS	0.00215726	1.70046e-05	108	16285	150	38908
OVER	GO:0070507	regulation of microtubule cytoskeleton organization	BIOLOGICAL_PROCESS	0.00224484	1.77916e-05	10	382	248	54811
OVER	GO:0043227	membrane-bounded organelle	CELLULAR_COMPONENT	0.00240745	1.91841e-05	110	16719	148	38474
OVER	GO:0019900	kinase binding	MOLECULAR_FUNCTION	0.00250338	2.00564e-05	21	1564	237	53629
OVER	GO:0065007	biological regulation	BIOLOGICAL_PROCESS	0.00255959	2.0617e-05	117	18130	141	37063
OVER	GO:0010041	response to iron(III) ion	BIOLOGICAL_PROCESS	0.00260821	2.12333e-05	3	9	255	55184
OVER	GO:0035404	histone-serine phosphorylation	BIOLOGICAL_PROCESS	0.00260821	2.12333e-05	3	9	255	55184
OVER	GO:1905448	positive regulation of mitochondrial ATP synthesis coupled electron transport	BIOLOGICAL_PROCESS	0.00262117	2.15646e-05	2	0	256	55193
OVER	GO:0097125	cyclin B1-CDK1 complex	CELLULAR_COMPONENT	0.00262117	2.15646e-05	2	0	256	55193
OVER	GO:1901992	positive regulation of mitotic cell cycle phase transition	BIOLOGICAL_PROCESS	0.00266749	2.20605e-05	7	171	251	55022
OVER	GO:0009410	response to xenobiotic stimulus	BIOLOGICAL_PROCESS	0.00269954	2.24419e-05	6	114	252	55079
OVER	GO:1905820	positive regulation of chromosome separation	BIOLOGICAL_PROCESS	0.00285584	2.39873e-05	4	32	254	55161
OVER	GO:1901988	negative regulation of cell cycle phase transition	BIOLOGICAL_PROCESS	0.00285584	2.39773e-05	10	396	248	54797
OVER	GO:0010498	proteasomal protein catabolic process	BIOLOGICAL_PROCESS	0.00288803	2.4382e-05	16	992	242	54201
OVER	GO:0045786	negative regulation of cell cycle	BIOLOGICAL_PROCESS	0.00314358	2.66749e-05	17	1113	241	54080
OVER	GO:0036094	small molecule binding	MOLECULAR_FUNCTION	0.00356232	3.03816e-05	42	4638	216	50555
OVER	GO:0007349	cellularization	BIOLOGICAL_PROCESS	0.00359007	3.07729e-05	8	249	250	54944
OVER	GO:0007010	cytoskeleton organization	BIOLOGICAL_PROCESS	0.00377892	3.25544e-05	34	3424	224	51769
OVER	GO:0036213	contractile ring contraction	BIOLOGICAL_PROCESS	0.00380754	3.3129e-05	4	35	254	55158
OVER	GO:0000916	actomyosin contractile ring contraction	BIOLOGICAL_PROCESS	0.00380754	3.3129e-05	4	35	254	55158
OVER	GO:0051257	meiotic spindle midzone assembly	BIOLOGICAL_PROCESS	0.00399018	3.489e-05	3	11	255	55182
OVER	GO:0019748	secondary metabolic process	BIOLOGICAL_PROCESS	0.00420914	3.69859e-05	7	186	251	55007
OVER	GO:0006796	phosphate-containing compound metabolic process	BIOLOGICAL_PROCESS	0.00433561	3.8284e-05	48	5652	210	49541
OVER	GO:0000228	nuclear chromosome	CELLULAR_COMPONENT	0.00450062	3.99349e-05	11	512	247	54681
OVER	GO:0005871	kinesin complex	CELLULAR_COMPONENT	0.00468519	4.17744e-05	6	128	252	55065
OVER	GO:0010389	regulation of G2/M transition of mitotic cell cycle	BIOLOGICAL_PROCESS	0.00469673	4.20796e-05	9	339	249	54854
OVER	GO:1901989	positive regulation of cell cycle phase transition	BIOLOGICAL_PROCESS	0.00482009	4.34988e-05	7	191	251	55002
OVER	GO:0032434	regulation of proteasomal ubiquitin-dependent protein catabolic process	BIOLOGICAL_PROCESS	0.00482009	4.36e-05	8	262	250	54931
OVER	GO:0010948	negative regulation of cell cycle process	BIOLOGICAL_PROCESS	0.00489872	4.45223e-05	12	615	246	54578
OVER	GO:0034502	protein localization to chromosome	BIOLOGICAL_PROCESS	0.00523876	4.78384e-05	7	194	251	54999
OVER	GO:0007093	mitotic cell cycle checkpoint	BIOLOGICAL_PROCESS	0.00595141	5.46025e-05	9	351	249	54842
OVER	GO:0070938	contractile ring	CELLULAR_COMPONENT	0.00650584	5.99694e-05	5	83	253	55110
OVER	GO:0051445	regulation of meiotic cell cycle	BIOLOGICAL_PROCESS	0.00673719	6.23921e-05	6	138	252	55055
OVER	GO:1902749	regulation of cell cycle G2/M phase transition	BIOLOGICAL_PROCESS	0.00679951	6.32621e-05	9	358	249	54835
OVER	GO:0043168	anion binding	MOLECULAR_FUNCTION	0.00700945	6.55173e-05	40	4480	218	50713
OVER	GO:0001556	oocyte maturation	BIOLOGICAL_PROCESS	0.00746152	7.03857e-05	5	86	253	55107
OVER	GO:0070013	intracellular organelle lumen	CELLULAR_COMPONENT	0.00746152	7.02554e-05	61	8011	197	47182
OVER	GO:0006336	DNA replication-independent nucleosome assembly	BIOLOGICAL_PROCESS	0.00868276	8.22797e-05	4	45	254	55148
OVER	GO:0044281	small molecule metabolic process	BIOLOGICAL_PROCESS	0.00874682	8.32636e-05	35	3747	223	51446
OVER	GO:0030865	cortical cytoskeleton organization	BIOLOGICAL_PROCESS	0.00886439	8.47646e-05	8	289	250	54904
OVER	GO:0000075	cell cycle checkpoint	BIOLOGICAL_PROCESS	0.00891541	8.56365e-05	10	463	248	54730
OVER	GO:0043073	germ cell nucleus	CELLULAR_COMPONENT	0.00940892	9.07821e-05	5	91	253	55102
OVER	GO:0090235	regulation of metaphase plate congression	BIOLOGICAL_PROCESS	0.00941992	9.1294e-05	3	16	255	55177
OVER	GO:0034724	DNA replication-independent nucleosome organization	BIOLOGICAL_PROCESS	0.00989664	9.63405e-05	4	47	254	55146
OVER	GO:1901991	negative regulation of mitotic cell cycle phase transition	BIOLOGICAL_PROCESS	0.0100168	9.83729e-05	9	380	249	54813
OVER	GO:0043161	proteasome-mediated ubiquitin-dependent protein catabolic process	BIOLOGICAL_PROCESS	0.0100168	9.81815e-05	14	887	244	54306
OVER	GO:0016572	histone phosphorylation	BIOLOGICAL_PROCESS	0.0101043	0.000100103	5	93	253	55100
OVER	GO:0050891	multicellular organismal water homeostasis	BIOLOGICAL_PROCESS	0.0101043	0.000100103	5	93	253	55100
OVER	GO:0051128	regulation of cellular component organization	BIOLOGICAL_PROCESS	0.0103286	0.00010277	45	5388	213	49805
OVER	GO:0007096	regulation of exit from mitosis	BIOLOGICAL_PROCESS	0.0103614	0.000103989	4	48	254	55145
OVER	GO:0008574	ATP-dependent microtubule motor activity, plus-end-directed	MOLECULAR_FUNCTION	0.0103614	0.000103989	4	48	254	55145
OVER	GO:0051234	establishment of localization	BIOLOGICAL_PROCESS	0.0106028	0.000106868	67	9198	191	45995
OVER	GO:0032886	regulation of microtubule-based process	BIOLOGICAL_PROCESS	0.0108018	0.000109339	11	575	247	54618
OVER	GO:0005829	cytosol	CELLULAR_COMPONENT	0.0117646	0.000119591	61	8163	197	47030
OVER	GO:0019222	regulation of metabolic process	BIOLOGICAL_PROCESS	0.012306	0.000125626	72	10155	186	45038
OVER	GO:0007279	pole cell formation	BIOLOGICAL_PROCESS	0.0126399	0.000129578	4	51	254	55142
OVER	GO:0043233	organelle lumen	CELLULAR_COMPONENT	0.0134482	0.000138445	61	8206	197	46987
OVER	GO:0031974	membrane-enclosed lumen	CELLULAR_COMPONENT	0.0137129	0.00014176	61	8213	197	46980
OVER	GO:0051382	kinetochore assembly	BIOLOGICAL_PROCESS	0.0137761	0.0001436	3	19	255	55174
OVER	GO:0007060	male meiosis chromosome segregation	BIOLOGICAL_PROCESS	0.0137761	0.0001436	3	19	255	55174
OVER	GO:0000794	condensed nuclear chromosome	CELLULAR_COMPONENT	0.0138075	0.000144522	7	233	251	54960
OVER	GO:2000058	regulation of ubiquitin-dependent protein catabolic process	BIOLOGICAL_PROCESS	0.0140462	0.000147625	8	314	250	54879
OVER	GO:0040038	polar body extrusion after meiotic divisions	BIOLOGICAL_PROCESS	0.014118	0.000148988	4	53	254	55140
OVER	GO:1904776	regulation of protein localization to cell cortex	BIOLOGICAL_PROCESS	0.0155314	0.000164573	3	20	255	55173
OVER	GO:0030866	cortical actin cytoskeleton organization	BIOLOGICAL_PROCESS	0.015806	0.000168163	7	239	251	54954
OVER	GO:0046165	alcohol biosynthetic process	BIOLOGICAL_PROCESS	0.0165418	0.000176704	7	241	251	54952
OVER	GO:0120252	hydrocarbon metabolic process	BIOLOGICAL_PROCESS	0.0174062	0.000187437	3	21	255	55172
OVER	GO:0045842	positive regulation of mitotic metaphase/anaphase transition	BIOLOGICAL_PROCESS	0.0174062	0.000187437	3	21	255	55172
OVER	GO:0061983	meiosis II cell cycle process	BIOLOGICAL_PROCESS	0.0179423	0.000193983	4	57	254	55136
OVER	GO:0003777	microtubule motor activity	MOLECULAR_FUNCTION	0.01795	0.00019484	7	245	251	54948
OVER	GO:0005488	binding	MOLECULAR_FUNCTION	0.0182897	0.000199315	138	23348	120	31845
OVER	GO:0051179	localization	BIOLOGICAL_PROCESS	0.0186099	0.000203606	79	11614	179	43579
OVER	GO:0051315	attachment of mitotic spindle microtubules to kinetochore	BIOLOGICAL_PROCESS	0.019152	0.000212266	3	22	255	55171
OVER	GO:1905446	regulation of mitochondrial ATP synthesis coupled electron transport	BIOLOGICAL_PROCESS	0.019152	0.000213662	2	3	256	55190
OVER	GO:0009698	phenylpropanoid metabolic process	BIOLOGICAL_PROCESS	0.019152	0.000213662	2	3	256	55190
OVER	GO:0009804	coumarin metabolic process	BIOLOGICAL_PROCESS	0.019152	0.000213662	2	3	256	55190
OVER	GO:1901970	positive regulation of mitotic sister chromatid separation	BIOLOGICAL_PROCESS	0.019152	0.000212266	3	22	255	55171
OVER	GO:0051704	multi-organism process	BIOLOGICAL_PROCESS	0.0193911	0.000217165	42	5072	216	50121
OVER	GO:0044255	cellular lipid metabolic process	BIOLOGICAL_PROCESS	0.0194526	0.00021869	20	1723	238	53470
OVER	GO:0009404	toxin metabolic process	BIOLOGICAL_PROCESS	0.0211894	0.000239129	3	23	255	55170
OVER	GO:0006575	cellular modified amino acid metabolic process	BIOLOGICAL_PROCESS	0.0215682	0.000244728	8	339	250	54854
OVER	GO:0044843	cell cycle G1/S phase transition	BIOLOGICAL_PROCESS	0.0215682	0.000245262	10	529	248	54664
OVER	GO:0000915	actomyosin contractile ring assembly	BIOLOGICAL_PROCESS	0.0242694	0.000278759	4	63	254	55130
OVER	GO:0009225	nucleotide-sugar metabolic process	BIOLOGICAL_PROCESS	0.0242694	0.000279115	5	117	253	55076
OVER	GO:0010639	negative regulation of organelle organization	BIOLOGICAL_PROCESS	0.0242694	0.000278496	12	752	246	54441
OVER	GO:0032436	positive regulation of proteasomal ubiquitin-dependent protein catabolic process	BIOLOGICAL_PROCESS	0.0245045	0.000282874	6	184	252	55009
OVER	GO:0031981	nuclear lumen	CELLULAR_COMPONENT	0.0247542	0.000286823	50	6494	208	48699
OVER	GO:0080090	regulation of primary metabolic process	BIOLOGICAL_PROCESS	0.025554	0.00029719	63	8799	195	46394
OVER	GO:1904668	positive regulation of ubiquitin protein ligase activity	BIOLOGICAL_PROCESS	0.0256351	0.000299238	3	25	255	55168
OVER	GO:0018107	peptidyl-threonine phosphorylation	BIOLOGICAL_PROCESS	0.0258317	0.000302646	7	264	251	54929
OVER	GO:0007277	pole cell development	BIOLOGICAL_PROCESS	0.0265435	0.000312129	4	65	254	55128
OVER	GO:0031323	regulation of cellular metabolic process	BIOLOGICAL_PROCESS	0.0268851	0.000317303	64	9001	194	46192
OVER	GO:0055086	nucleobase-containing small molecule metabolic process	BIOLOGICAL_PROCESS	0.0280753	0.000332559	20	1781	238	53412
OVER	GO:0060236	regulation of mitotic spindle organization	BIOLOGICAL_PROCESS	0.0292948	0.000348267	4	67	254	55126
OVER	GO:0042445	hormone metabolic process	BIOLOGICAL_PROCESS	0.0295624	0.000352722	7	271	251	54922
OVER	GO:0018210	peptidyl-threonine modification	BIOLOGICAL_PROCESS	0.0314099	0.000376118	7	274	251	54919
OVER	GO:0000912	assembly of actomyosin apparatus involved in cytokinesis	BIOLOGICAL_PROCESS	0.0322281	0.000387303	4	69	254	55124
OVER	GO:0070925	organelle assembly	BIOLOGICAL_PROCESS	0.0323719	0.000392516	22	2086	236	53107
OVER	GO:0048518	positive regulation of biological process	BIOLOGICAL_PROCESS	0.0323719	0.000393214	68	9803	190	45390
OVER	GO:1901564	organonitrogen compound metabolic process	BIOLOGICAL_PROCESS	0.0323719	0.000392631	79	11853	179	43340
OVER	GO:0061136	regulation of proteasomal protein catabolic process	BIOLOGICAL_PROCESS	0.0336375	0.000410036	8	367	250	54826
OVER	GO:0045930	negative regulation of mitotic cell cycle	BIOLOGICAL_PROCESS	0.0337434	0.000412781	10	566	248	54627
OVER	GO:0005524	ATP binding	MOLECULAR_FUNCTION	0.0337573	0.000415859	25	2532	233	52661
OVER	GO:1990939	ATP-dependent microtubule motor activity	MOLECULAR_FUNCTION	0.0337573	0.00041522	5	128	253	55065
OVER	GO:0090169	regulation of spindle assembly	BIOLOGICAL_PROCESS	0.0347325	0.000429369	4	71	254	55122
OVER	GO:0016215	acyl-CoA desaturase activity	MOLECULAR_FUNCTION	0.0354084	0.000445936	2	5	256	55188
OVER	GO:0043987	histone H3-S10 phosphorylation	BIOLOGICAL_PROCESS	0.0354084	0.000445936	2	5	256	55188
OVER	GO:0042585	germinal vesicle	CELLULAR_COMPONENT	0.0354084	0.000446876	3	29	255	55164
OVER	GO:0004768	stearoyl-CoA 9-desaturase activity	MOLECULAR_FUNCTION	0.0354084	0.000445936	2	5	256	55188
OVER	GO:0033499	galactose catabolic process via UDP-galactose	BIOLOGICAL_PROCESS	0.0354084	0.000445936	2	5	256	55188
OVER	GO:0019373	epoxygenase P450 pathway	BIOLOGICAL_PROCESS	0.0354084	0.000445936	2	5	256	55188
OVER	GO:1901615	organic hydroxy compound metabolic process	BIOLOGICAL_PROCESS	0.0366628	0.000464286	13	915	245	54278
OVER	GO:0030104	water homeostasis	BIOLOGICAL_PROCESS	0.0374137	0.000475407	5	132	253	55061
OVER	GO:0006508	proteolysis	BIOLOGICAL_PROCESS	0.0374176	0.000477068	29	3164	229	52029
OVER	GO:0008284	positive regulation of cell population proliferation	BIOLOGICAL_PROCESS	0.038034	0.000486565	17	1427	241	53766
OVER	GO:1902101	positive regulation of metaphase/anaphase transition of cell cycle	BIOLOGICAL_PROCESS	0.0380369	0.000489879	3	30	255	55163
OVER	GO:0051782	negative regulation of cell division	BIOLOGICAL_PROCESS	0.0380369	0.000489879	3	30	255	55163
OVER	GO:0050896	response to stimulus	BIOLOGICAL_PROCESS	0.0395574	0.000511166	89	13869	169	41324
OVER	GO:0034641	cellular nitrogen compound metabolic process	BIOLOGICAL_PROCESS	0.0396963	0.000516381	76	11390	182	43803
OVER	GO:0033365	protein localization to organelle	BIOLOGICAL_PROCESS	0.0396963	0.000515485	20	1845	238	53348
OVER	GO:0000166	nucleotide binding	MOLECULAR_FUNCTION	0.0403739	0.000526934	35	4137	223	51056
OVER	GO:0045931	positive regulation of mitotic cell cycle	BIOLOGICAL_PROCESS	0.0407224	0.000533236	7	291	251	54902
OVER	GO:1901265	nucleoside phosphate binding	MOLECULAR_FUNCTION	0.0409189	0.000538379	35	4142	223	51051
OVER	GO:1901617	organic hydroxy compound biosynthetic process	BIOLOGICAL_PROCESS	0.0409189	0.000539335	8	383	250	54810
OVER	GO:0016051	carbohydrate biosynthetic process	BIOLOGICAL_PROCESS	0.0428537	0.000566682	9	485	249	54708
OVER	GO:1901360	organic cyclic compound metabolic process	BIOLOGICAL_PROCESS	0.043119	0.000572048	72	10678	186	44515
OVER	GO:0005343	organic acid:sodium symporter activity	MOLECULAR_FUNCTION	0.0438502	0.000583637	3	32	255	55161
OVER	GO:0097267	omega-hydroxylase P450 pathway	BIOLOGICAL_PROCESS	0.0442488	0.000592754	2	6	256	55187
OVER	GO:0070194	synaptonemal complex disassembly	BIOLOGICAL_PROCESS	0.0442488	0.000592754	2	6	256	55187
OVER	GO:2000060	positive regulation of ubiquitin-dependent protein catabolic process	BIOLOGICAL_PROCESS	0.044621	0.000599662	6	213	252	54980
OVER	GO:0014070	response to organic cyclic compound	BIOLOGICAL_PROCESS	0.0447055	0.000602723	21	2011	237	53182
OVER	GO:0033993	response to lipid	BIOLOGICAL_PROCESS	0.0456504	0.000617428	18	1594	240	53599
OVER	GO:0072687	meiotic spindle	CELLULAR_COMPONENT	0.0461783	0.000634514	3	33	255	55160
OVER	GO:0061641	CENP-A containing chromatin organization	BIOLOGICAL_PROCESS	0.0461783	0.000634514	3	33	255	55160
OVER	GO:0034080	CENP-A containing nucleosome assembly	BIOLOGICAL_PROCESS	0.0461783	0.000634514	3	33	255	55160
OVER	GO:0007077	mitotic nuclear envelope disassembly	BIOLOGICAL_PROCESS	0.0461783	0.000634514	3	33	255	55160
OVER	GO:0010458	exit from mitosis	BIOLOGICAL_PROCESS	0.0461783	0.000630564	4	79	254	55114
OVER	GO:0006259	DNA metabolic process	BIOLOGICAL_PROCESS	0.0473256	0.000652316	23	2315	235	52878
OVER	GO:0042339	keratan sulfate metabolic process	BIOLOGICAL_PROCESS	0.0497315	0.000688137	3	34	255	55159
OVER	GO:0032467	positive regulation of cytokinesis	BIOLOGICAL_PROCESS	0.0497315	0.000689763	4	81	254	55112

## Sheet: Suppl. Table 10
Supplementary Table 10. Differentially expressed genes between desert pond controls and 6h post-transfer samples
ID	baseMean	log2FoldChange 6h vs DP	Direction	lfcSE	padj	Blast hit	Gene symbol	Gene name
TRINITY_DN134035_c1_g2	808.754	1.24934	UP	0.302869	0.000898187	ABCGK	abcG20	ABC transporter G family member 20
TRINITY_DN131381_c1_g2	2839.14	-1.23142	DOWN	0.399655	0.0185557	ABH2A	abhd2a	Monoacylglycerol lipase ABHD2
TRINITY_DN110913_c0_g6	2746.75	-1.19772	DOWN	0.284134	0.000566406	ACTB2	actbb	Actin, cytoplasmic 2
TRINITY_DN119038_c0_g2	571.059	1.82646	UP	0.546817	0.01019	LX15B	Alox15b	Arachidonate 15-lipoxygenase B
TRINITY_DN110713_c0_g1	52.8813	2.81257	UP	0.979772	0.0263099	LOXE3	Aloxe3	Hydroperoxide isomerase ALOXE3
TRINITY_DN134369_c1_g1	664.279	-1.05226	DOWN	0.217572	4.97091e-05	BCOR	Bcor	BCL-6 corepressor
TRINITY_DN118651_c3_g2	1120.51	-1.55402	DOWN	0.461732	0.00908366	CCL8	CCL8	C-C motif chemokine 8
TRINITY_DN135888_c1_g1	1357.86	1.28783	UP	0.464747	0.0349491	CFTR	cftr	Cystic fibrosis transmembrane conductance regulator
TRINITY_DN116272_c1_g1	189.653	-1.63739	DOWN	0.497093	0.0105608	CISH	CISH	Cytokine-inducible SH2-containing protein
TRINITY_DN126388_c0_g3	492.97	2.14234	UP	0.446801	5.64802e-05	CNFN	Cnfn	Cornifelin
TRINITY_DN131313_c2_g2	1067.67	1.01172	UP	0.201848	2.64422e-05	CPT1A	CPT1A	Carnitine O-palmitoyltransferase 1
TRINITY_DN124489_c3_g1	12050.6	-1.85466	DOWN	0.320603	5.16904e-07	CP1A1	cyp1a1	Cytochrome P450 1A1
TRINITY_DN116078_c0_g1	2012.77	-1.12995	DOWN	0.384086	0.0254781	CP1B1	CYP1B1	Cytochrome P450 1B1
TRINITY_DN133756_c5_g3	844.52	1.7078	UP	0.535942	0.0145854	CP2K1	cyp2k1	Cytochrome P450 2K1
TRINITY_DN137513_c4_g1	2632.67	-1.25457	DOWN	0.310037	0.00113525	DEDD2	Dedd2	DNA-binding death effector domain-containing protein 2
TRINITY_DN122830_c0_g1	4636.01	1.3276	UP	0.448575	0.0251304	DSC1	Dsc1	Desmocollin-1
TRINITY_DN115008_c3_g1	919.914	1.78082	UP	0.60346	0.025101	DCE1	GAD1	Glutamate decarboxylase 1
TRINITY_DN133499_c2_g2	213.731	1.64319	UP	0.522728	0.0164242	GIMA9	Gimap9	GTPase IMAP family member 9
TRINITY_DN114264_c0_g1	629.428	2.28009	UP	0.360408	3.78017e-08	GLNA	GLUL	Glutamine synthetase
TRINITY_DN134067_c0_g1	2072.52	1.60995	UP	0.345928	9.68251e-05	GPM6B	Gpm6b	Neuronal membrane glycoprotein M6-b
TRINITY_DN120159_c0_g1	918.227	1.09831	UP	0.224062	4.03138e-05	HIRA	hira	Protein HIRA
TRINITY_DN115027_c0_g2	602.363	-1.26196	DOWN	0.352119	0.00504664	HLF	HLF	Hepatic leukemia factor
TRINITY_DN116764_c1_g1	168.338	-2.24445	DOWN	0.407186	2.26622e-06	HLF	HLF	Hepatic leukemia factor
TRINITY_DN129343_c1_g1	637.328	-2.18443	DOWN	0.362462	1.60666e-07	HLF	Hlf	Hepatic leukemia factor
TRINITY_DN113524_c1_g1	1075.39	1.25041	UP	0.398347	0.0164242	DHI2	Hsd11b2	Corticosteroid 11-beta-dehydrogenase isozyme 2
TRINITY_DN125216_c1_g4	4700.18	2.99615	UP	0.382665	3.6221e-12	IMPA1	IMPA1	Inositol monophosphatase 1
TRINITY_DN115517_c0_g1	58.9043	3.37541	UP	0.646513	7.48062e-06	INO1B	isyna1-b	Inositol-3-phosphate synthase 1-B
TRINITY_DN124265_c1_g1	185.698	-1.14596	DOWN	0.440465	0.0493545	KCNJ2	KCNJ2	Inward rectifier potassium channel 2
TRINITY_DN117040_c0_g1	389.737	-1.87707	DOWN	0.45619	0.00088595	LOL2A	loxl2a	Lysyl oxidase homolog 2A
TRINITY_DN122395_c6_g1	1609.93	1.03777	UP	0.349529	0.0254781	THTM	Mpst	3-mercaptopyruvate sulfurtransferase
TRINITY_DN123298_c1_g1	109.015	1.33188	UP	0.476017	0.0349491	MRTFB	MRTFB	Myocardin-related transcription factor B
TRINITY_DN111834_c1_g6	119.684	1.48214	UP	0.369691	0.00128889	NFIL3	nfil3	Nuclear factor interleukin-3-regulated protein
TRINITY_DN132554_c0_g1	775.06	1.15351	UP	0.24025	5.64802e-05	NHSL1	Nhsl1	NHS-like protein 1
TRINITY_DN131992_c2_g3	258.268	-1.93224	DOWN	0.354383	3.09448e-06	NR1D1	NR1D1	Nuclear receptor subfamily 1 group D member 1
TRINITY_DN135714_c0_g3	435.008	-1.39365	DOWN	0.47506	0.0254781	NR1D1	NR1D1	Nuclear receptor subfamily 1 group D member 1
TRINITY_DN114403_c4_g4	1780.6	-1.45037	DOWN	0.319883	0.000168731	NR1D2	Nr1d2	Nuclear receptor subfamily 1 group D member 2
TRINITY_DN131992_c2_g1	375.535	-1.42094	DOWN	0.263827	4.92308e-06	NR1D2	Nr1d2	Nuclear receptor subfamily 1 group D member 2
TRINITY_DN131771_c3_g2	54.3101	1.61057	UP	0.450539	0.00530286	NR4A3	NR4A3	Nuclear receptor subfamily 4 group A member 3
TRINITY_DN127635_c0_g1	2010.21	-1.72406	DOWN	0.466984	0.00345083	DCOR	ODC1	Ornithine decarboxylase
TRINITY_DN120924_c0_g3	1038.76	-1.05259	DOWN	0.283164	0.00345456	PER2	PER2	Period circadian protein homolog 2
TRINITY_DN128927_c0_g2	3850.05	-1.16929	DOWN	0.32512	0.0049339	PER2	PER2	Period circadian protein homolog 2
TRINITY_DN114108_c1_g1	1431.05	1.19591	UP	0.245745	4.41338e-05	PRLR	prlr	Prolactin receptor
TRINITY_DN118605_c1_g3	528.172	1.74208	UP	0.269352	2.01501e-08	RDH16	RDH16	Retinol dehydrogenase 16
TRINITY_DN120998_c0_g1	516.401	-1.20996	DOWN	0.444192	0.0367158	RDH7	Rdh7	Retinol dehydrogenase 7
TRINITY_DN126741_c7_g4	61.1886	-2.39064	DOWN	0.548015	0.000332106	RGS5	RGS5	Regulator of G-protein signaling 5
TRINITY_DN120373_c0_g3	126.965	-1.71409	DOWN	0.547047	0.0159465	RGS8	RGS8	Regulator of G-protein signaling 8
TRINITY_DN122556_c5_g1	2372.79	1.09741	UP	0.293806	0.00338416	SGK1	sgk1	Serine/threonine-protein kinase Sgk1
TRINITY_DN116255_c0_g1	195.754	-1.87645	DOWN	0.521093	0.00462143	MOT9	Slc16a9	Monocarboxylate transporter 9
TRINITY_DN127284_c0_g1	944.189	1.03007	UP	0.329082	0.0168743	GTR8	Slc2a8	Solute carrier family 2, facilitated glucose transporter member 8
TRINITY_DN131672_c0_g1	55.3396	2.17154	UP	0.746717	0.0261968	SC5A7	SLC5A7	High affinity choline transporter 1
TRINITY_DN122656_c4_g2	100.432	1.98493	UP	0.647484	0.0185557	S6A20	Slc6a20	Sodium- and chloride-dependent transporter XTRP3
TRINITY_DN118016_c0_g1	379.312	1.61291	UP	0.553189	0.0254781	TCAF	tcaf	TRPM8 channel-associated factor homolog
TRINITY_DN130162_c0_g2	410.655	2.27694	UP	0.862672	0.0399008	TRI25	Trim25	E3 ubiquitin/ISG15 ligase TRIM25
TRINITY_DN133399_c0_g1	171.089	2.21356	UP	0.534691	0.00088595	WNK2	Wnk2	Serine/threonine-protein kinase WNK2
TRINITY_DN122020_c0_g2	13.5952	3.29823	UP	1.19191	0.0398542	ZBED1	ZBED1	Zinc finger BED domain-containing protein 1
TRINITY_DN113760_c0_g1	89.3633	-1.22291	DOWN	0.396405	0.0185557	ZN717	ZNF717	Zinc finger protein 717
TRINITY_DN119423_c0_g1	241.869	-1.28077	DOWN	0.241843	6.59113e-06	ZN800	Znf800	Zinc finger protein 800
TRINITY_DN106519_c0_g1	2769.22	-2.12771	DOWN	0.300194	4.94226e-10	H5		Histone H5
TRINITY_DN113260_c0_g1	173.722	-1.18407	DOWN	0.449685	0.0464452	XP_027873952.1		uncharacterized protein LOC114144912
TRINITY_DN116445_c0_g1	3262.3	-1.59988	DOWN	0.24802	2.01501e-08	H1		Histone H1
TRINITY_DN116532_c2_g2	37.0108	-1.38477	DOWN	0.46031	0.022667	ZG8		Gastrula zinc finger protein XlCGF8.2DB (Fragment)
TRINITY_DN117503_c2_g3	3300.98	10.2944	UP	1.96397	2.47181e-06	XP_012714461.1		class I histocompatibility antigen, F10 alpha chain
TRINITY_DN119698_c2_g1	134.114	6.19325	UP	1.95706	0.010042	XP_014870974.1		class I histocompatibility antigen, F10 alpha chain-like isoform X1
TRINITY_DN119946_c1_g1	594.546	-1.37533	DOWN	0.46325	0.0238578	A33		Zinc-binding protein A33
TRINITY_DN122326_c0_g1	1108.18	-1.1402	DOWN	0.226985	2.48493e-05	ACO51862.1		Transposable element Tc1 transposase
TRINITY_DN123499_c1_g1	10466.2	1.10959	UP	0.319398	0.00714288	ACTPA		DELTA-stichotoxin-Hcr4a
TRINITY_DN123961_c5_g1	108.17	6.67335	UP	2.61344	0.026475	TWW59701.1		hypothetical protein D4764_06G0012310
TRINITY_DN124194_c1_g1	2245.34	9.72826	UP	2.16319	4.2631e-05	HA1F		Class I histocompatibility antigen, F10 alpha chain
TRINITY_DN124552_c3_g1	162.087	1.3796	UP	0.523283	0.0449669	---NA---
TRINITY_DN124912_c1_g1	1220.79	10.5109	UP	2.59668	0.000565991	---NA---
TRINITY_DN125726_c1_g2	173.273	1.37139	UP	0.356315	0.00230306	---NA---
TRINITY_DN127962_c4_g3	120.722	-1.30931	DOWN	0.472908	0.0349491	---NA---
TRINITY_DN133755_c2_g1	245.614	-2.03105	DOWN	0.54265	0.00301129	H1		Histone H1
TRINITY_DN135553_c3_g1	132.969	1.52194	UP	0.547325	0.0346185	XP_023185164.1		uncharacterized protein LOC111607605 isoform X2
TRINITY_DN135731_c2_g4	38.7094	4.90625	UP	1.33846	0.00311351	RXN33995.1		Prolyl-tRNA synthetase associated domain-containing 1

[truncated: 13 more sheets: Suppl. Table 11, Suppl. Table 12, Suppl. Table 13, Suppl. Table 14, Suppl. Table 15, Suppl. Table 16, Suppl. Table 17, Suppl. Table 18, Suppl. Table 19, Suppl. Table 20, Suppl. Table 21, Suppl. Table 22, Suppl. Table 23]
